# Supplementary material for: Twistedly hydrophobic basis with suitable aromatic metrics in covalent organic networks govern micropollutant decontamination
Source: Nat Commun. 2023 Oct 24;14:6740. doi: 10.1038/s41467-023-42513-x (PMC10597987; doi:10.1038/s41467-023-42513-x)
Supplement: Supplementary file 8 — Source Data [file 41467_2023_42513_MOESM8_ESM.xlsx]

## Sheet: Figure 1b-d
BTT-DAB-COF	2 Theta	Intensity		BTT-DADP-COF	2 Theta	Intensity		BTT-DATP-COF	2 Theta	Intensity
	2	16487			2	17735			2	30185
	2.02062	16109			2.02062	17464			2.02062	30438
	2.04123	15754			2.04123	17445			2.04123	30870
	2.06185	15754			2.06185	17156			2.06185	31794
	2.08246	15636			2.08246	17176			2.08246	32437
	2.10308	15149			2.10308	17212			2.10308	32651
	2.1237	14898			2.1237	16652			2.1237	33638
	2.14431	14757			2.14431	16723			2.14431	34147
	2.16493	14489			2.16493	16405			2.16493	34938
	2.18554	14147			2.18554	16550			2.18554	35248
	2.20616	14071			2.20616	16220			2.20616	36111
	2.22678	13785			2.22678	15893			2.22678	36649
	2.24739	13886			2.24739	16058			2.24739	37048
	2.26801	13285			2.26801	15910			2.26801	37238
	2.28862	13281			2.28862	15918			2.28862	37202
	2.30924	13012			2.30924	15905			2.30924	36683
	2.32986	12938			2.32986	15702			2.32986	36028
	2.35047	12635			2.35047	15682			2.35047	35168
	2.37109	12525			2.37109	15789			2.37109	33473
	2.3917	12311			2.3917	15720			2.3917	32244
	2.41232	12026			2.41232	15922			2.41232	30152
	2.43294	11863			2.43294	16300			2.43294	28425
	2.45355	11648			2.45355	16064			2.45355	26747
	2.47417	11480			2.47417	16293			2.47417	24720
	2.49478	11354			2.49478	16399			2.49478	23078
	2.5154	11274			2.5154	16692			2.5154	21847
	2.53602	11046			2.53602	16990			2.53602	20305
	2.55663	11141			2.55663	17311			2.55663	19271
	2.57725	10711			2.57725	17780			2.57725	18110
	2.59786	10767			2.59786	18171			2.59786	17102
	2.61848	10341			2.61848	18573			2.61848	16188
	2.6391	10467			2.6391	19063			2.6391	15537
	2.65971	10343			2.65971	19929			2.65971	15095
	2.68033	10326			2.68033	20103			2.68033	14491
	2.70094	10183			2.70094	20940			2.70094	13929
	2.72156	10097			2.72156	22156			2.72156	13411
	2.74218	10108			2.74218	22706			2.74218	12919
	2.76279	9648			2.76279	23227			2.76279	12424
	2.78341	9598			2.78341	23359			2.78341	11983
	2.80402	9719			2.80402	23091			2.80402	11675
	2.82464	9723			2.82464	22101			2.82464	11457
	2.84526	9455			2.84526	20330			2.84526	11042
	2.86587	9494			2.86587	18507			2.86587	10935
	2.88649	9522			2.88649	16542			2.88649	10492
	2.9071	9467			2.9071	14887			2.9071	10378
	2.92772	9336			2.92772	13780			2.92772	10109
	2.94834	9592			2.94834	12844			2.94834	9828
	2.96895	9569			2.96895	11950			2.96895	9681
	2.98957	9526			2.98957	11135			2.98957	9310
	3.01018	9756			3.01018	10868			3.01018	9258
	3.0308	9668			3.0308	10094			3.0308	9078
	3.05142	9717			3.05142	9824			3.05142	8965
	3.07203	9930			3.07203	9443			3.07203	8689
	3.09265	10098			3.09265	9050			3.09265	8650
	3.11326	10342			3.11326	8780			3.11326	8295
	3.13388	10510			3.13388	8419			3.13388	8049
	3.1545	10561			3.1545	8159			3.1545	8192
	3.17511	10848			3.17511	7930			3.17511	7995
	3.19573	11319			3.19573	7727			3.19573	7820
	3.21634	11508			3.21634	7477			3.21634	7680
	3.23696	11813			3.23696	7256			3.23696	7541
	3.25758	12253			3.25758	7158			3.25758	7512
	3.27819	12832			3.27819	6909			3.27819	7390
	3.29881	13357			3.29881	6805			3.29881	7358
	3.31942	13981			3.31942	6600			3.31942	6979
	3.34004	14694			3.34004	6646			3.34004	7075
	3.36066	15429			3.36066	6277			3.36066	6947
	3.38127	16417			3.38127	6334			3.38127	6939
	3.40189	17163			3.40189	6078			3.40189	6820
	3.4225	18195			3.4225	5930			3.4225	6821
	3.44312	18900			3.44312	5875			3.44312	6741
	3.46374	19570			3.46374	5851			3.46374	6739
	3.48435	20464			3.48435	5675			3.48435	6523
	3.50497	20826			3.50497	5515			3.50497	6614
	3.52558	20664			3.52558	5283			3.52558	6616
	3.5462	20589			3.5462	5410			3.5462	6530
	3.56682	20323			3.56682	5453			3.56682	6378
	3.58743	19566			3.58743	5106			3.58743	6245
	3.60805	18884			3.60805	5080			3.60805	6246
	3.62866	18217			3.62866	4897			3.62866	6264
	3.64928	17351			3.64928	4858			3.64928	6340
	3.6699	16666			3.6699	4811			3.6699	6371
	3.69051	15939			3.69051	4685			3.69051	6345
	3.71113	15065			3.71113	4712			3.71113	6253
	3.73174	14122			3.73174	4488			3.73174	6176
	3.75236	13332			3.75236	4470			3.75236	6298
	3.77298	12682			3.77298	4357			3.77298	6491
	3.79359	11918			3.79359	4354			3.79359	6387
	3.81421	11037			3.81421	4267			3.81421	6431
	3.83482	10517			3.83482	4252			3.83482	6426
	3.85544	9761			3.85544	4171			3.85544	6624
	3.87606	9221			3.87606	3942			3.87606	6503
	3.89667	8352			3.89667	3883			3.89667	6355
	3.91729	7937			3.91729	3832			3.91729	6564
	3.9379	7444			3.9379	3711			3.9379	6626
	3.95852	6794			3.95852	3723			3.95852	6511
	3.97914	6390			3.97914	3626			3.97914	6441
	3.99975	5961			3.99975	3374			3.99975	6480
	4.02037	5677			4.02037	3341			4.02037	6445
	4.04098	5480			4.04098	3362			4.04098	6391
	4.0616	5008			4.0616	3195			4.0616	6116
	4.08222	4873			4.08222	3176			4.08222	6048
	4.10283	4589			4.10283	3041			4.10283	5642
	4.12345	4368			4.12345	2973			4.12345	5441
	4.14406	4202			4.14406	2929			4.14406	5187
	4.16468	3931			4.16468	2897			4.16468	5104
	4.1853	3828			4.1853	2829			4.1853	4624
	4.20591	3623			4.20591	2783			4.20591	4483
	4.22653	3622			4.22653	2674			4.22653	4367
	4.24714	3438			4.24714	2555			4.24714	3971
	4.26776	3304			4.26776	2574			4.26776	3803
	4.28838	3168			4.28838	2638			4.28838	3524
	4.30899	3125			4.30899	2520			4.30899	3551
	4.32961	2900			4.32961	2482			4.32961	3308
	4.35022	2895			4.35022	2468			4.35022	3283
	4.37084	2721			4.37084	2332			4.37084	3092
	4.39146	2625			4.39146	2384			4.39146	2976
	4.41207	2529			4.41207	2324			4.41207	2913
	4.43269	2456			4.43269	2298			4.43269	2809
	4.4533	2367			4.4533	2313			4.4533	2722
	4.47392	2280			4.47392	2264			4.47392	2623
	4.49454	2104			4.49454	2220			4.49454	2571
	4.51515	2125			4.51515	2284			4.51515	2503
	4.53577	1981			4.53577	2297			4.53577	2453
	4.55638	1959			4.55638	2240			4.55638	2427
	4.577	1893			4.577	2320			4.577	2295
	4.59762	1827			4.59762	2331			4.59762	2338
	4.61823	1724			4.61823	2323			4.61823	2250
	4.63885	1655			4.63885	2585			4.63885	2190
	4.65946	1698			4.65946	2491			4.65946	2236
	4.68008	1563			4.68008	2572			4.68008	2136
	4.7007	1492			4.7007	2812			4.7007	2119
	4.72131	1430			4.72131	2922			4.72131	2008
	4.74193	1415			4.74193	3008			4.74193	1966
	4.76254	1335			4.76254	3204			4.76254	1953
	4.78316	1341			4.78316	3380			4.78316	1912
	4.80378	1283			4.80378	3579			4.80378	1738
	4.82439	1225			4.82439	3826			4.82439	1734
	4.84501	1228			4.84501	3874			4.84501	1509
	4.86562	1122			4.86562	3722			4.86562	1479
	4.88624	1154			4.88624	3723			4.88624	1449
	4.90686	1090			4.90686	3272			4.90686	1376
	4.92747	1043			4.92747	2949			4.92747	1322
	4.94809	1024			4.94809	2516			4.94809	1256
	4.9687	998			4.9687	2195			4.9687	1179
	4.98932	937			4.98932	1966			4.98932	1130
	5.00994	905			5.00994	1683			5.00994	1081
	5.03055	981			5.03055	1479			5.03055	1061
	5.05117	976			5.05117	1432			5.05117	1048
	5.07178	860			5.07178	1285			5.07178	1011
	5.0924	861			5.0924	1194			5.0924	933
	5.11302	863			5.11302	1102			5.11302	897
	5.13363	826			5.13363	1040			5.13363	931
	5.15425	838			5.15425	949			5.15425	952
	5.17486	809			5.17486	873			5.17486	913
	5.19548	808			5.19548	871			5.19548	909
	5.2161	855			5.2161	873			5.2161	878
	5.23671	842			5.23671	763			5.23671	903
	5.25733	868			5.25733	723			5.25733	847
	5.27794	834			5.27794	724			5.27794	805
	5.29856	764			5.29856	740			5.29856	836
	5.31917	870			5.31917	686			5.31917	845
	5.33979	858			5.33979	717			5.33979	796
	5.36041	809			5.36041	699			5.36041	839
	5.38102	778			5.38102	756			5.38102	815
	5.40164	806			5.40164	716			5.40164	793
	5.42225	838			5.42225	741			5.42225	775
	5.44287	821			5.44287	733			5.44287	711
	5.46349	859			5.46349	767			5.46349	753
	5.4841	864			5.4841	735			5.4841	764
	5.50472	859			5.50472	822			5.50472	800
	5.52533	855			5.52533	842			5.52533	692
	5.54595	860			5.54595	982			5.54595	718
	5.56657	928			5.56657	945			5.56657	734
	5.58718	867			5.58718	1051			5.58718	729
	5.6078	951			5.6078	1085			5.6078	720
	5.62841	917			5.62841	1095			5.62841	731
	5.64903	1028			5.64903	1026			5.64903	748
	5.66965	1026			5.66965	974			5.66965	750
	5.69026	1087			5.69026	843			5.69026	681
	5.71088	1075			5.71088	868			5.71088	738
	5.73149	1169			5.73149	830			5.73149	744
	5.75211	1188			5.75211	701			5.75211	779
	5.77273	1240			5.77273	759			5.77273	758
	5.79334	1272			5.79334	645			5.79334	796
	5.81396	1316			5.81396	645			5.81396	753
	5.83457	1434			5.83457	539			5.83457	770
	5.85519	1522			5.85519	605			5.85519	789
	5.87581	1617			5.87581	561			5.87581	839
	5.89642	1774			5.89642	523			5.89642	801
	5.91704	1840			5.91704	582			5.91704	879
	5.93765	2082			5.93765	528			5.93765	868
	5.95827	2273			5.95827	450			5.95827	876
	5.97889	2466			5.97889	526			5.97889	956
	5.9995	2508			5.9995	443			5.9995	948
	6.02012	2753			6.02012	456			6.02012	979
	6.04073	2860			6.04073	503			6.04073	1059
	6.06135	3025			6.06135	469			6.06135	1094
	6.08197	3186			6.08197	453			6.08197	1158
	6.10258	3213			6.10258	456			6.10258	1161
	6.1232	3201			6.1232	432			6.1232	1189
	6.14381	3169			6.14381	432			6.14381	1249
	6.16443	3028			6.16443	440			6.16443	1270
	6.18505	3000			6.18505	441			6.18505	1245
	6.20566	2654			6.20566	402			6.20566	1221
	6.22628	2618			6.22628	402			6.22628	1234
	6.24689	2362			6.24689	426			6.24689	1242
	6.26751	2294			6.26751	440			6.26751	1180
	6.28813	2178			6.28813	414			6.28813	1205
	6.30874	2017			6.30874	416			6.30874	1178
	6.32936	1827			6.32936	424			6.32936	1080
	6.34997	1662			6.34997	415			6.34997	1021
	6.37059	1551			6.37059	452			6.37059	953
	6.39121	1424			6.39121	412			6.39121	894
	6.41182	1315			6.41182	428			6.41182	882
	6.43244	1236			6.43244	416			6.43244	843
	6.45305	1069			6.45305	452			6.45305	831
	6.47367	1049			6.47367	490			6.47367	781
	6.49429	1039			6.49429	457			6.49429	792
	6.5149	928			6.5149	467			6.5149	752
	6.53552	813			6.53552	476			6.53552	710
	6.55613	740			6.55613	508			6.55613	709
	6.57675	770			6.57675	524			6.57675	659
	6.59737	738			6.59737	541			6.59737	635
	6.61798	669			6.61798	607			6.61798	609
	6.6386	593			6.6386	609			6.6386	660
	6.65921	635			6.65921	692			6.65921	608
	6.67983	596			6.67983	694			6.67983	659
	6.70045	600			6.70045	664			6.70045	601
	6.72106	525			6.72106	630			6.72106	561
	6.74168	540			6.74168	634			6.74168	564
	6.76229	574			6.76229	577			6.76229	618
	6.78291	540			6.78291	584			6.78291	591
	6.80353	515			6.80353	520			6.80353	558
	6.82414	522			6.82414	518			6.82414	566
	6.84476	539			6.84476	492			6.84476	516
	6.86537	550			6.86537	468			6.86537	485
	6.88599	569			6.88599	452			6.88599	447
	6.90661	592			6.90661	427			6.90661	469
	6.92722	591			6.92722	451			6.92722	492
	6.94784	671			6.94784	395			6.94784	451
	6.96845	653			6.96845	413			6.96845	409
	6.98907	644			6.98907	412			6.98907	397
	7.00969	656			7.00969	430			7.00969	392
	7.0303	716			7.0303	473			7.0303	396
	7.05092	751			7.05092	472			7.05092	438
	7.07153	758			7.07153	434			7.07153	412
	7.09215	725			7.09215	448			7.09215	392
	7.11277	696			7.11277	467			7.11277	388
	7.13338	714			7.13338	500			7.13338	408
	7.154	683			7.154	539			7.154	397
	7.17461	648			7.17461	571			7.17461	431
	7.19523	642			7.19523	644			7.19523	390
	7.21585	651			7.21585	630			7.21585	393
	7.23646	582			7.23646	749			7.23646	401
	7.25708	617			7.25708	781			7.25708	401
	7.27769	533			7.27769	851			7.27769	385
	7.29831	536			7.29831	871			7.29831	372
	7.31893	496			7.31893	972			7.31893	377
	7.33954	509			7.33954	1056			7.33954	359
	7.36016	469			7.36016	1164			7.36016	414
	7.38077	475			7.38077	1234			7.38077	396
	7.40139	455			7.40139	1248			7.40139	422
	7.42201	440			7.42201	1393			7.42201	396
	7.44262	428			7.44262	1269			7.44262	396
	7.46324	451			7.46324	1310			7.46324	363
	7.48385	395			7.48385	1175			7.48385	389
	7.50447	360			7.50447	1066			7.50447	346
	7.52509	369			7.52509	1027			7.52509	357
	7.5457	381			7.5457	886			7.5457	393
	7.56632	372			7.56632	807			7.56632	334
	7.58693	355			7.58693	712			7.58693	320
	7.60755	380			7.60755	660			7.60755	346
	7.62817	356			7.62817	618			7.62817	361
	7.64878	378			7.64878	569			7.64878	347
	7.6694	310			7.6694	561			7.6694	321
	7.69001	349			7.69001	470			7.69001	350
	7.71063	332			7.71063	432			7.71063	351
	7.73125	302			7.73125	456			7.73125	319
	7.75186	339			7.75186	441			7.75186	364
	7.77248	306			7.77248	391			7.77248	371
	7.79309	339			7.79309	372			7.79309	347
	7.81371	309			7.81371	371			7.81371	354
	7.83433	317			7.83433	321			7.83433	341
	7.85494	328			7.85494	326			7.85494	358
	7.87556	324			7.87556	344			7.87556	341
	7.89617	312			7.89617	339			7.89617	419
	7.91679	306			7.91679	374			7.91679	378
	7.93741	301			7.93741	306			7.93741	407
	7.95802	306			7.95802	290			7.95802	379
	7.97864	273			7.97864	299			7.97864	374
	7.99925	270			7.99925	320			7.99925	394
	8.01987	302			8.01987	312			8.01987	419
	8.04049	310			8.04049	301			8.04049	457
	8.0611	294			8.0611	296			8.0611	468
	8.08172	281			8.08172	288			8.08172	471
	8.10233	285			8.10233	276			8.10233	497
	8.12295	285			8.12295	285			8.12295	500
	8.14357	324			8.14357	279			8.14357	487
	8.16418	313			8.16418	282			8.16418	466
	8.1848	300			8.1848	261			8.1848	483
	8.20541	272			8.20541	272			8.20541	411
	8.22603	293			8.22603	263			8.22603	443
	8.24665	311			8.24665	267			8.24665	459
	8.26726	295			8.26726	254			8.26726	425
	8.28788	289			8.28788	258			8.28788	450
	8.30849	281			8.30849	280			8.30849	420
	8.32911	298			8.32911	260			8.32911	412
	8.34973	268			8.34973	256			8.34973	393
	8.37034	287			8.37034	242			8.37034	390
	8.39096	314			8.39096	262			8.39096	391
	8.41157	278			8.41157	257			8.41157	376
	8.43219	280			8.43219	267			8.43219	359
	8.45281	269			8.45281	228			8.45281	373
	8.47342	297			8.47342	262			8.47342	344
	8.49404	316			8.49404	249			8.49404	348
	8.51465	291			8.51465	224			8.51465	333
	8.53527	304			8.53527	264			8.53527	321
	8.55589	308			8.55589	216			8.55589	322
	8.5765	274			8.5765	223			8.5765	321
	8.59712	310			8.59712	251			8.59712	333
	8.61773	311			8.61773	222			8.61773	299
	8.63835	313			8.63835	235			8.63835	293
	8.65897	273			8.65897	209			8.65897	294
	8.67958	303			8.67958	229			8.67958	300
	8.7002	289			8.7002	199			8.7002	294
	8.72081	294			8.72081	191			8.72081	261
	8.74143	324			8.74143	245			8.74143	282
	8.76205	301			8.76205	227			8.76205	261
	8.78266	303			8.78266	232			8.78266	245
	8.80328	326			8.80328	243			8.80328	276
	8.82389	317			8.82389	214			8.82389	288
	8.84451	319			8.84451	229			8.84451	255
	8.86513	332			8.86513	202			8.86513	282
	8.88574	341			8.88574	196			8.88574	225
	8.90636	339			8.90636	201			8.90636	254
	8.92697	357			8.92697	203			8.92697	230
	8.94759	378			8.94759	207			8.94759	251
	8.96821	364			8.96821	223			8.96821	246
	8.98882	375			8.98882	215			8.98882	290
	9.00944	412			9.00944	219			9.00944	259
	9.03005	416			9.03005	199			9.03005	256
	9.05067	451			9.05067	202			9.05067	236
	9.07129	459			9.07129	194			9.07129	266
	9.0919	478			9.0919	226			9.0919	257
	9.11252	502			9.11252	227			9.11252	247
	9.13313	518			9.13313	224			9.13313	234
	9.15375	570			9.15375	196			9.15375	230
	9.17437	641			9.17437	209			9.17437	247
	9.19498	655			9.19498	212			9.19498	233
	9.2156	710			9.2156	223			9.2156	257
	9.23621	713			9.23621	208			9.23621	235
	9.25683	859			9.25683	206			9.25683	248
	9.27745	809			9.27745	200			9.27745	232
	9.29806	826			9.29806	230			9.29806	280
	9.31868	852			9.31868	193			9.31868	255
	9.33929	869			9.33929	210			9.33929	236
	9.35991	908			9.35991	208			9.35991	248
	9.38053	862			9.38053	257			9.38053	262
	9.40114	847			9.40114	216			9.40114	273
	9.42176	793			9.42176	196			9.42176	256
	9.44237	826			9.44237	218			9.44237	226
	9.46299	685			9.46299	233			9.46299	256
	9.48361	723			9.48361	247			9.48361	233
	9.50422	628			9.50422	258			9.50422	228
	9.52484	589			9.52484	234			9.52484	236
	9.54545	547			9.54545	261			9.54545	215
	9.56607	544			9.56607	274			9.56607	224
	9.58669	489			9.58669	290			9.58669	233
	9.6073	471			9.6073	281			9.6073	263
	9.62792	504			9.62792	290			9.62792	256
	9.64853	445			9.64853	288			9.64853	233
	9.66915	477			9.66915	315			9.66915	253
	9.68977	394			9.68977	351			9.68977	238
	9.71038	364			9.71038	365			9.71038	211
	9.731	389			9.731	373			9.731	240
	9.75161	353			9.75161	405			9.75161	226
	9.77223	311			9.77223	405			9.77223	235
	9.79285	334			9.79285	342			9.79285	205
	9.81346	322			9.81346	358			9.81346	238
	9.83408	282			9.83408	325			9.83408	215
	9.85469	296			9.85469	322			9.85469	205
	9.87531	266			9.87531	317			9.87531	225
	9.89593	301			9.89593	265			9.89593	220
	9.91654	248			9.91654	262			9.91654	242
	9.93716	274			9.93716	247			9.93716	223
	9.95777	293			9.95777	219			9.95777	224
	9.97839	293			9.97839	273			9.97839	223
	9.99901	247			9.99901	226			9.99901	234
	10.0196	266			10.0196	230			10.0196	228
	10.0402	217			10.0402	218			10.0402	217
	10.0609	234			10.0609	223			10.0609	258
	10.0815	246			10.0815	197			10.0815	221
	10.1021	255			10.1021	221			10.1021	231
	10.1227	233			10.1227	221			10.1227	226
	10.1433	193			10.1433	217			10.1433	278
	10.1639	220			10.1639	216			10.1639	246
	10.1845	221			10.1845	237			10.1845	248
	10.2052	209			10.2052	202			10.2052	254
	10.2258	190			10.2258	219			10.2258	247
	10.2464	210			10.2464	198			10.2464	249
	10.267	209			10.267	191			10.267	257
	10.2876	213			10.2876	169			10.2876	253
	10.3082	211			10.3082	194			10.3082	243
	10.3289	211			10.3289	153			10.3289	271
	10.3495	189			10.3495	160			10.3495	255
	10.3701	207			10.3701	196			10.3701	246
	10.3907	213			10.3907	200			10.3907	272
	10.4113	188			10.4113	182			10.4113	216
	10.4319	184			10.4319	168			10.4319	265
	10.4526	197			10.4526	185			10.4526	239
	10.4732	208			10.4732	154			10.4732	240
	10.4938	211			10.4938	174			10.4938	228
	10.5144	201			10.5144	153			10.5144	239
	10.535	192			10.535	165			10.535	224
	10.5556	166			10.5556	165			10.5556	220
	10.5763	181			10.5763	158			10.5763	265
	10.5969	197			10.5969	156			10.5969	236
	10.6175	196			10.6175	173			10.6175	249
	10.6381	195			10.6381	156			10.6381	225
	10.6587	194			10.6587	160			10.6587	204
	10.6793	178			10.6793	148			10.6793	198
	10.6999	158			10.6999	153			10.6999	205
	10.7206	188			10.7206	152			10.7206	188
	10.7412	155			10.7412	167			10.7412	216
	10.7618	181			10.7618	157			10.7618	218
	10.7824	161			10.7824	157			10.7824	225
	10.803	170			10.803	158			10.803	225
	10.8236	160			10.8236	167			10.8236	258
	10.8443	200			10.8443	160			10.8443	222
	10.8649	194			10.8649	143			10.8649	207
	10.8855	178			10.8855	150			10.8855	223
	10.9061	159			10.9061	149			10.9061	226
	10.9267	183			10.9267	164			10.9267	217
	10.9473	185			10.9473	164			10.9473	218
	10.968	164			10.968	154			10.968	242
	10.9886	174			10.9886	160			10.9886	197
	11.0092	183			11.0092	149			11.0092	201
	11.0298	154			11.0298	162			11.0298	217
	11.0504	177			11.0504	161			11.0504	197
	11.071	176			11.071	165			11.071	209
	11.0917	187			11.0917	158			11.0917	190
	11.1123	168			11.1123	150			11.1123	187
	11.1329	169			11.1329	146			11.1329	199
	11.1535	145			11.1535	157			11.1535	194
	11.1741	165			11.1741	188			11.1741	214
	11.1947	163			11.1947	174			11.1947	208
	11.2153	147			11.2153	153			11.2153	199
	11.236	139			11.236	151			11.236	172
	11.2566	154			11.2566	152			11.2566	182
	11.2772	170			11.2772	146			11.2772	211
	11.2978	139			11.2978	176			11.2978	197
	11.3184	163			11.3184	152			11.3184	177
	11.339	152			11.339	155			11.339	185
	11.3597	165			11.3597	163			11.3597	191
	11.3803	181			11.3803	150			11.3803	164
	11.4009	159			11.4009	156			11.4009	181
	11.4215	138			11.4215	151			11.4215	217
	11.4421	157			11.4421	166			11.4421	190
	11.4627	135			11.4627	179			11.4627	183
	11.4834	148			11.4834	151			11.4834	176
	11.504	141			11.504	153			11.504	189
	11.5246	159			11.5246	164			11.5246	174
	11.5452	159			11.5452	154			11.5452	190
	11.5658	161			11.5658	155			11.5658	159
	11.5864	152			11.5864	149			11.5864	182
	11.6071	155			11.6071	145			11.6071	194
	11.6277	176			11.6277	143			11.6277	186
	11.6483	180			11.6483	151			11.6483	189
	11.6689	183			11.6689	132			11.6689	204
	11.6895	167			11.6895	136			11.6895	165
	11.7101	168			11.7101	164			11.7101	207
	11.7307	152			11.7307	159			11.7307	176
	11.7514	185			11.7514	136			11.7514	194
	11.772	163			11.772	157			11.772	176
	11.7926	194			11.7926	145			11.7926	200
	11.8132	168			11.8132	158			11.8132	187
	11.8338	200			11.8338	132			11.8338	204
	11.8544	178			11.8544	130			11.8544	188
	11.8751	186			11.8751	154			11.8751	205
	11.8957	195			11.8957	151			11.8957	167
	11.9163	170			11.9163	147			11.9163	198
	11.9369	178			11.9369	146			11.9369	216
	11.9575	192			11.9575	143			11.9575	181
	11.9781	187			11.9781	131			11.9781	192
	11.9988	202			11.9988	142			11.9988	165
	12.0194	216			12.0194	157			12.0194	201
	12.04	198			12.04	173			12.04	179
	12.0606	195			12.0606	157			12.0606	203
	12.0812	202			12.0812	130			12.0812	196
	12.1018	222			12.1018	164			12.1018	193
	12.1225	210			12.1225	152			12.1225	162
	12.1431	213			12.1431	175			12.1431	195
	12.1637	209			12.1637	174			12.1637	187
	12.1843	217			12.1843	171			12.1843	194
	12.2049	250			12.2049	173			12.2049	174
	12.2255	229			12.2255	190			12.2255	194
	12.2461	259			12.2461	134			12.2461	168
	12.2668	211			12.2668	203			12.2668	178
	12.2874	211			12.2874	161			12.2874	191
	12.308	218			12.308	170			12.308	158
	12.3286	215			12.3286	189			12.3286	185
	12.3492	188			12.3492	184			12.3492	176
	12.3698	201			12.3698	156			12.3698	176
	12.3905	188			12.3905	173			12.3905	171
	12.4111	187			12.4111	158			12.4111	173
	12.4317	188			12.4317	188			12.4317	185
	12.4523	180			12.4523	161			12.4523	186
	12.4729	183			12.4729	166			12.4729	175
	12.4935	191			12.4935	142			12.4935	187
	12.5142	202			12.5142	146			12.5142	172
	12.5348	186			12.5348	149			12.5348	173
	12.5554	156			12.5554	148			12.5554	178
	12.576	184			12.576	138			12.576	162
	12.5966	169			12.5966	141			12.5966	164
	12.6172	177			12.6172	138			12.6172	163
	12.6379	147			12.6379	145			12.6379	186
	12.6585	155			12.6585	141			12.6585	176
	12.6791	160			12.6791	135			12.6791	174
	12.6997	192			12.6997	131			12.6997	172
	12.7203	152			12.7203	123			12.7203	183
	12.7409	185			12.7409	124			12.7409	174
	12.7615	160			12.7615	132			12.7615	169
	12.7822	163			12.7822	133			12.7822	171
	12.8028	142			12.8028	140			12.8028	180
	12.8234	145			12.8234	124			12.8234	171
	12.844	163			12.844	133			12.844	157
	12.8646	151			12.8646	124			12.8646	166
	12.8852	144			12.8852	118			12.8852	176
	12.9059	124			12.9059	115			12.9059	180
	12.9265	155			12.9265	121			12.9265	170
	12.9471	147			12.9471	136			12.9471	198
	12.9677	130			12.9677	130			12.9677	199
	12.9883	136			12.9883	112			12.9883	179
	13.0089	133			13.0089	118			13.0089	168
	13.0296	153			13.0296	124			13.0296	163
	13.0502	130			13.0502	133			13.0502	186
	13.0708	129			13.0708	126			13.0708	204
	13.0914	147			13.0914	134			13.0914	160
	13.112	143			13.112	134			13.112	169
	13.1326	135			13.1326	139			13.1326	189
	13.1533	140			13.1533	142			13.1533	165
	13.1739	132			13.1739	135			13.1739	180
	13.1945	128			13.1945	132			13.1945	187
	13.2151	134			13.2151	142			13.2151	162
	13.2357	123			13.2357	140			13.2357	177
	13.2563	120			13.2563	128			13.2563	158
	13.2769	123			13.2769	133			13.2769	161
	13.2976	129			13.2976	141			13.2976	170
	13.3182	123			13.3182	149			13.3182	176
	13.3388	125			13.3388	132			13.3388	189
	13.3594	115			13.3594	157			13.3594	185
	13.38	114			13.38	139			13.38	177
	13.4006	105			13.4006	132			13.4006	206
	13.4213	114			13.4213	133			13.4213	172
	13.4419	112			13.4419	148			13.4419	187
	13.4625	102			13.4625	125			13.4625	181
	13.4831	109			13.4831	167			13.4831	189
	13.5037	116			13.5037	140			13.5037	174
	13.5243	120			13.5243	124			13.5243	175
	13.545	127			13.545	130			13.545	174
	13.5656	90			13.5656	137			13.5656	200
	13.5862	129			13.5862	144			13.5862	207
	13.6068	116			13.6068	137			13.6068	173
	13.6274	117			13.6274	145			13.6274	200
	13.648	122			13.648	132			13.648	153
	13.6687	126			13.6687	125			13.6687	155
	13.6893	117			13.6893	115			13.6893	136
	13.7099	116			13.7099	121			13.7099	159
	13.7305	93			13.7305	138			13.7305	163
	13.7511	116			13.7511	118			13.7511	187
	13.7717	104			13.7717	131			13.7717	173
	13.7923	115			13.7923	139			13.7923	168
	13.813	116			13.813	137			13.813	155
	13.8336	99			13.8336	138			13.8336	167
	13.8542	134			13.8542	109			13.8542	173
	13.8748	100			13.8748	115			13.8748	187
	13.8954	105			13.8954	106			13.8954	171
	13.916	100			13.916	120			13.916	182
	13.9367	96			13.9367	124			13.9367	166
	13.9573	99			13.9573	134			13.9573	169
	13.9779	124			13.9779	150			13.9779	184
	13.9985	129			13.9985	141			13.9985	189
	14.0191	117			14.0191	130			14.0191	197
	14.0397	104			14.0397	136			14.0397	168
	14.0604	100			14.0604	135			14.0604	179
	14.081	94			14.081	150			14.081	159
	14.1016	115			14.1016	117			14.1016	157
	14.1222	114			14.1222	125			14.1222	182
	14.1428	110			14.1428	112			14.1428	178
	14.1634	95			14.1634	113			14.1634	171
	14.1841	109			14.1841	122			14.1841	162
	14.2047	103			14.2047	129			14.2047	199
	14.2253	98			14.2253	137			14.2253	187
	14.2459	119			14.2459	121			14.2459	188
	14.2665	112			14.2665	107			14.2665	178
	14.2871	117			14.2871	124			14.2871	173
	14.3077	110			14.3077	145			14.3077	188
	14.3284	97			14.3284	108			14.3284	198
	14.349	111			14.349	112			14.349	165
	14.3696	112			14.3696	143			14.3696	159
	14.3902	105			14.3902	110			14.3902	186
	14.4108	98			14.4108	114			14.4108	160
	14.4314	112			14.4314	137			14.4314	173
	14.4521	104			14.4521	133			14.4521	185
	14.4727	99			14.4727	121			14.4727	178
	14.4933	97			14.4933	115			14.4933	175
	14.5139	96			14.5139	128			14.5139	178
	14.5345	107			14.5345	137			14.5345	189
	14.5551	89			14.5551	98			14.5551	190
	14.5758	90			14.5758	113			14.5758	164
	14.5964	96			14.5964	113			14.5964	215
	14.617	113			14.617	131			14.617	195
	14.6376	108			14.6376	138			14.6376	173
	14.6582	99			14.6582	130			14.6582	182
	14.6788	89			14.6788	143			14.6788	181
	14.6995	103			14.6995	120			14.6995	196
	14.7201	99			14.7201	148			14.7201	166
	14.7407	106			14.7407	127			14.7407	195
	14.7613	92			14.7613	121			14.7613	178
	14.7819	108			14.7819	124			14.7819	180
	14.8025	96			14.8025	127			14.8025	195
	14.8231	88			14.8231	126			14.8231	172
	14.8438	95			14.8438	133			14.8438	181
	14.8644	106			14.8644	118			14.8644	206
	14.885	109			14.885	135			14.885	192
	14.9056	104			14.9056	115			14.9056	184
	14.9262	111			14.9262	117			14.9262	202
	14.9468	102			14.9468	126			14.9468	188
	14.9675	101			14.9675	128			14.9675	192
	14.9881	113			14.9881	123			14.9881	185
	15.0087	95			15.0087	115			15.0087	181
	15.0293	91			15.0293	108			15.0293	204
	15.0499	106			15.0499	103			15.0499	165
	15.0705	108			15.0705	136			15.0705	172
	15.0912	100			15.0912	97			15.0912	182
	15.1118	99			15.1118	117			15.1118	195
	15.1324	97			15.1324	104			15.1324	163
	15.153	99			15.153	136			15.153	206
	15.1736	118			15.1736	119			15.1736	196
	15.1942	109			15.1942	118			15.1942	192
	15.2149	94			15.2149	100			15.2149	172
	15.2355	96			15.2355	121			15.2355	204
	15.2561	102			15.2561	129			15.2561	217
	15.2767	111			15.2767	106			15.2767	201
	15.2973	112			15.2973	138			15.2973	228
	15.3179	111			15.3179	124			15.3179	191
	15.3385	97			15.3385	128			15.3385	202
	15.3592	96			15.3592	122			15.3592	183
	15.3798	104			15.3798	126			15.3798	174
	15.4004	107			15.4004	123			15.4004	179
	15.421	103			15.421	117			15.421	189
	15.4416	113			15.4416	113			15.4416	164
	15.4622	116			15.4622	108			15.4622	203
	15.4829	99			15.4829	108			15.4829	192
	15.5035	83			15.5035	115			15.5035	199
	15.5241	117			15.5241	111			15.5241	189
	15.5447	103			15.5447	116			15.5447	196
	15.5653	93			15.5653	105			15.5653	189
	15.5859	106			15.5859	116			15.5859	193
	15.6066	96			15.6066	102			15.6066	223
	15.6272	102			15.6272	118			15.6272	181
	15.6478	109			15.6478	115			15.6478	186
	15.6684	97			15.6684	123			15.6684	194
	15.689	100			15.689	116			15.689	186
	15.7096	84			15.7096	116			15.7096	232
	15.7303	89			15.7303	114			15.7303	189
	15.7509	96			15.7509	106			15.7509	181
	15.7715	100			15.7715	110			15.7715	193
	15.7921	89			15.7921	97			15.7921	190
	15.8127	82			15.8127	138			15.8127	186
	15.8333	108			15.8333	141			15.8333	215
	15.8539	96			15.8539	121			15.8539	220
	15.8746	103			15.8746	137			15.8746	190
	15.8952	82			15.8952	131			15.8952	205
	15.9158	94			15.9158	112			15.9158	200
	15.9364	92			15.9364	127			15.9364	197
	15.957	100			15.957	97			15.957	197
	15.9776	116			15.9776	98			15.9776	205
	15.9983	98			15.9983	108			15.9983	195
	16.0189	91			16.0189	105			16.0189	167
	16.0395	83			16.0395	107			16.0395	178
	16.0601	111			16.0601	111			16.0601	207
	16.0807	101			16.0807	127			16.0807	202
	16.1013	112			16.1013	124			16.1013	201
	16.122	115			16.122	131			16.122	192
	16.1426	107			16.1426	116			16.1426	214
	16.1632	120			16.1632	119			16.1632	195
	16.1838	121			16.1838	115			16.1838	196
	16.2044	114			16.2044	101			16.2044	195
	16.225	115			16.225	136			16.225	216
	16.2457	103			16.2457	126			16.2457	209
	16.2663	108			16.2663	124			16.2663	211
	16.2869	109			16.2869	105			16.2869	215
	16.3075	115			16.3075	109			16.3075	199
	16.3281	97			16.3281	110			16.3281	209
	16.3487	104			16.3487	120			16.3487	207
	16.3693	88			16.3693	103			16.3693	185
	16.39	97			16.39	109			16.39	197
	16.4106	122			16.4106	109			16.4106	218
	16.4312	96			16.4312	118			16.4312	214
	16.4518	94			16.4518	117			16.4518	210
	16.4724	97			16.4724	105			16.4724	213
	16.493	97			16.493	117			16.493	211
	16.5137	100			16.5137	115			16.5137	231
	16.5343	102			16.5343	105			16.5343	219
	16.5549	90			16.5549	123			16.5549	224
	16.5755	95			16.5755	111			16.5755	210
	16.5961	93			16.5961	114			16.5961	233
	16.6167	95			16.6167	108			16.6167	208
	16.6374	117			16.6374	106			16.6374	216
	16.658	98			16.658	122			16.658	212
	16.6786	91			16.6786	106			16.6786	207
	16.6992	97			16.6992	126			16.6992	226
	16.7198	102			16.7198	112			16.7198	219
	16.7404	90			16.7404	141			16.7404	200
	16.7611	99			16.7611	95			16.7611	239
	16.7817	91			16.7817	126			16.7817	201
	16.8023	109			16.8023	117			16.8023	227
	16.8229	91			16.8229	104			16.8229	205
	16.8435	89			16.8435	127			16.8435	247
	16.8641	97			16.8641	117			16.8641	185
	16.8847	103			16.8847	138			16.8847	216
	16.9054	98			16.9054	124			16.9054	225
	16.926	112			16.926	119			16.926	232
	16.9466	98			16.9466	143			16.9466	194
	16.9672	90			16.9672	127			16.9672	239
	16.9878	122			16.9878	128			16.9878	236
	17.0084	94			17.0084	126			17.0084	225
	17.0291	86			17.0291	101			17.0291	218
	17.0497	90			17.0497	133			17.0497	227
	17.0703	97			17.0703	141			17.0703	223
	17.0909	88			17.0909	99			17.0909	223
	17.1115	85			17.1115	116			17.1115	216
	17.1321	112			17.1321	117			17.1321	235
	17.1528	95			17.1528	124			17.1528	230
	17.1734	91			17.1734	132			17.1734	217
	17.194	93			17.194	125			17.194	212
	17.2146	92			17.2146	120			17.2146	223
	17.2352	90			17.2352	134			17.2352	218
	17.2558	90			17.2558	138			17.2558	204
	17.2765	102			17.2765	146			17.2765	232
	17.2971	101			17.2971	127			17.2971	232
	17.3177	106			17.3177	138			17.3177	239
	17.3383	83			17.3383	122			17.3383	228
	17.3589	102			17.3589	134			17.3589	231
	17.3795	113			17.3795	153			17.3795	211
	17.4001	105			17.4001	150			17.4001	235
	17.4208	102			17.4208	163			17.4208	226
	17.4414	92			17.4414	140			17.4414	229
	17.462	73			17.462	150			17.462	234
	17.4826	97			17.4826	126			17.4826	223
	17.5032	89			17.5032	128			17.5032	220
	17.5238	85			17.5238	132			17.5238	224
	17.5445	80			17.5445	119			17.5445	213
	17.5651	114			17.5651	114			17.5651	224
	17.5857	87			17.5857	147			17.5857	203
	17.6063	108			17.6063	139			17.6063	241
	17.6269	104			17.6269	138			17.6269	222
	17.6475	101			17.6475	132			17.6475	230
	17.6682	86			17.6682	130			17.6682	210
	17.6888	93			17.6888	125			17.6888	235
	17.7094	93			17.7094	122			17.7094	225
	17.73	93			17.73	104			17.73	227
	17.7506	92			17.7506	109			17.7506	226
	17.7712	95			17.7712	110			17.7712	210
	17.7919	100			17.7919	132			17.7919	228
	17.8125	85			17.8125	148			17.8125	228
	17.8331	95			17.8331	120			17.8331	231
	17.8537	114			17.8537	118			17.8537	256
	17.8743	99			17.8743	88			17.8743	222
	17.8949	94			17.8949	126			17.8949	230
	17.9155	100			17.9155	91			17.9155	270
	17.9362	78			17.9362	126			17.9362	208
	17.9568	102			17.9568	116			17.9568	244
	17.9774	88			17.9774	125			17.9774	241
	17.998	81			17.998	143			17.998	239
	18.0186	81			18.0186	105			18.0186	255
	18.0392	88			18.0392	123			18.0392	239
	18.0599	84			18.0599	133			18.0599	229
	18.0805	79			18.0805	113			18.0805	202
	18.1011	92			18.1011	126			18.1011	223
	18.1217	80			18.1217	125			18.1217	258
	18.1423	89			18.1423	113			18.1423	223
	18.1629	89			18.1629	118			18.1629	238
	18.1836	90			18.1836	136			18.1836	236
	18.2042	99			18.2042	114			18.2042	248
	18.2248	100			18.2248	112			18.2248	231
	18.2454	78			18.2454	116			18.2454	224
	18.266	90			18.266	130			18.266	245
	18.2866	123			18.2866	122			18.2866	237
	18.3073	81			18.3073	118			18.3073	227
	18.3279	106			18.3279	127			18.3279	218
	18.3485	97			18.3485	123			18.3485	261
	18.3691	97			18.3691	128			18.3691	262
	18.3897	91			18.3897	125			18.3897	246
	18.4103	86			18.4103	137			18.4103	259
	18.4309	93			18.4309	127			18.4309	300
	18.4516	105			18.4516	131			18.4516	229
	18.4722	93			18.4722	113			18.4722	239
	18.4928	102			18.4928	117			18.4928	227
	18.5134	81			18.5134	148			18.5134	227
	18.534	98			18.534	128			18.534	253
	18.5546	94			18.5546	134			18.5546	221
	18.5753	82			18.5753	125			18.5753	236
	18.5959	102			18.5959	139			18.5959	249
	18.6165	95			18.6165	123			18.6165	242
	18.6371	85			18.6371	133			18.6371	244
	18.6577	98			18.6577	107			18.6577	232
	18.6783	109			18.6783	126			18.6783	242
	18.699	78			18.699	138			18.699	237
	18.7196	91			18.7196	111			18.7196	239
	18.7402	88			18.7402	124			18.7402	244
	18.7608	81			18.7608	121			18.7608	251
	18.7814	85			18.7814	106			18.7814	238
	18.802	68			18.802	133			18.802	252
	18.8227	99			18.8227	144			18.8227	269
	18.8433	91			18.8433	110			18.8433	278
	18.8639	88			18.8639	122			18.8639	262
	18.8845	93			18.8845	114			18.8845	254
	18.9051	83			18.9051	111			18.9051	231
	18.9257	90			18.9257	110			18.9257	253
	18.9463	70			18.9463	97			18.9463	245
	18.967	108			18.967	122			18.967	258
	18.9876	90			18.9876	109			18.9876	260
	19.0082	102			19.0082	126			19.0082	250
	19.0288	76			19.0288	120			19.0288	276
	19.0494	90			19.0494	123			19.0494	256
	19.07	72			19.07	118			19.07	257
	19.0907	77			19.0907	134			19.0907	234
	19.1113	90			19.1113	94			19.1113	255
	19.1319	67			19.1319	109			19.1319	245
	19.1525	80			19.1525	117			19.1525	249
	19.1731	82			19.1731	108			19.1731	227
	19.1937	85			19.1937	128			19.1937	248
	19.2144	88			19.2144	116			19.2144	236
	19.235	97			19.235	142			19.235	237
	19.2556	83			19.2556	126			19.2556	234
	19.2762	98			19.2762	118			19.2762	265
	19.2968	87			19.2968	120			19.2968	256
	19.3174	78			19.3174	125			19.3174	231
	19.3381	88			19.3381	121			19.3381	257
	19.3587	86			19.3587	117			19.3587	256
	19.3793	87			19.3793	133			19.3793	259
	19.3999	69			19.3999	139			19.3999	241
	19.4205	82			19.4205	127			19.4205	272
	19.4411	76			19.4411	140			19.4411	255
	19.4617	82			19.4617	98			19.4617	226
	19.4824	87			19.4824	112			19.4824	208
	19.503	64			19.503	94			19.503	251
	19.5236	83			19.5236	100			19.5236	225
	19.5442	76			19.5442	115			19.5442	239
	19.5648	73			19.5648	93			19.5648	255
	19.5854	75			19.5854	112			19.5854	222
	19.6061	78			19.6061	123			19.6061	228
	19.6267	74			19.6267	117			19.6267	238
	19.6473	77			19.6473	105			19.6473	214
	19.6679	79			19.6679	99			19.6679	219
	19.6885	80			19.6885	95			19.6885	230
	19.7091	80			19.7091	76			19.7091	241
	19.7298	89			19.7298	97			19.7298	246
	19.7504	58			19.7504	101			19.7504	246
	19.771	73			19.771	86			19.771	232
	19.7916	69			19.7916	93			19.7916	263
	19.8122	57			19.8122	101			19.8122	222
	19.8328	82			19.8328	105			19.8328	184
	19.8535	79			19.8535	111			19.8535	233
	19.8741	91			19.8741	95			19.8741	191
	19.8947	85			19.8947	91			19.8947	227
	19.9153	74			19.9153	97			19.9153	233
	19.9359	62			19.9359	107			19.9359	240
	19.9565	96			19.9565	86			19.9565	226
	19.9771	85			19.9771	107			19.9771	196
	19.9978	71			19.9978	97			19.9978	230
	20.0184	68			20.0184	75			20.0184	231
	20.039	74			20.039	102			20.039	208
	20.0596	83			20.0596	100			20.0596	204
	20.0802	70			20.0802	84			20.0802	231
	20.1008	75			20.1008	97			20.1008	206
	20.1215	72			20.1215	82			20.1215	216
	20.1421	79			20.1421	116			20.1421	225
	20.1627	68			20.1627	92			20.1627	226
	20.1833	77			20.1833	101			20.1833	227
	20.2039	61			20.2039	101			20.2039	202
	20.2245	73			20.2245	107			20.2245	200
	20.2452	94			20.2452	91			20.2452	210
	20.2658	69			20.2658	80			20.2658	211
	20.2864	65			20.2864	88			20.2864	197
	20.307	66			20.307	83			20.307	220
	20.3276	74			20.3276	105			20.3276	206
	20.3482	75			20.3482	97			20.3482	219
	20.3689	81			20.3689	94			20.3689	233
	20.3895	69			20.3895	95			20.3895	204
	20.4101	65			20.4101	91			20.4101	189
	20.4307	67			20.4307	88			20.4307	202
	20.4513	84			20.4513	105			20.4513	195
	20.4719	76			20.4719	88			20.4719	219
	20.4925	76			20.4925	88			20.4925	192
	20.5132	72			20.5132	93			20.5132	221
	20.5338	69			20.5338	84			20.5338	228
	20.5544	68			20.5544	108			20.5544	207
	20.575	73			20.575	101			20.575	199
	20.5956	68			20.5956	88			20.5956	188
	20.6162	72			20.6162	78			20.6162	178
	20.6369	71			20.6369	87			20.6369	169
	20.6575	78			20.6575	94			20.6575	182
	20.6781	71			20.6781	94			20.6781	213
	20.6987	74			20.6987	105			20.6987	166
	20.7193	81			20.7193	106			20.7193	192
	20.7399	78			20.7399	88			20.7399	194
	20.7606	75			20.7606	91			20.7606	204
	20.7812	73			20.7812	89			20.7812	175
	20.8018	66			20.8018	82			20.8018	183
	20.8224	48			20.8224	95			20.8224	215
	20.843	76			20.843	84			20.843	191
	20.8636	59			20.8636	94			20.8636	169
	20.8843	85			20.8843	93			20.8843	173
	20.9049	76			20.9049	80			20.9049	174
	20.9255	66			20.9255	93			20.9255	169
	20.9461	51			20.9461	102			20.9461	191
	20.9667	66			20.9667	96			20.9667	184
	20.9873	67			20.9873	97			20.9873	194
	21.0079	70			21.0079	68			21.0079	180
	21.0286	62			21.0286	82			21.0286	187
	21.0492	85			21.0492	98			21.0492	195
	21.0698	67			21.0698	84			21.0698	175
	21.0904	64			21.0904	88			21.0904	193
	21.111	75			21.111	75			21.111	171
	21.1316	62			21.1316	94			21.1316	177
	21.1523	86			21.1523	88			21.1523	195
	21.1729	74			21.1729	84			21.1729	179
	21.1935	78			21.1935	97			21.1935	171
	21.2141	69			21.2141	87			21.2141	195
	21.2347	69			21.2347	94			21.2347	178
	21.2553	64			21.2553	87			21.2553	168
	21.276	77			21.276	88			21.276	181
	21.2966	66			21.2966	105			21.2966	162
	21.3172	78			21.3172	92			21.3172	177
	21.3378	59			21.3378	90			21.3378	174
	21.3584	70			21.3584	100			21.3584	187
	21.379	75			21.379	110			21.379	172
	21.3997	57			21.3997	97			21.3997	158
	21.4203	71			21.4203	86			21.4203	179
	21.4409	80			21.4409	84			21.4409	199
	21.4615	66			21.4615	86			21.4615	157
	21.4821	66			21.4821	96			21.4821	155
	21.5027	67			21.5027	95			21.5027	173
	21.5233	74			21.5233	84			21.5233	167
	21.544	73			21.544	76			21.544	182
	21.5646	77			21.5646	73			21.5646	157
	21.5852	66			21.5852	88			21.5852	163
	21.6058	89			21.6058	94			21.6058	184
	21.6264	77			21.6264	92			21.6264	189
	21.647	76			21.647	92			21.647	204
	21.6677	71			21.6677	79			21.6677	163
	21.6883	67			21.6883	100			21.6883	179
	21.7089	74			21.7089	77			21.7089	162
	21.7295	59			21.7295	76			21.7295	164
	21.7501	71			21.7501	96			21.7501	171
	21.7707	65			21.7707	86			21.7707	165
	21.7914	56			21.7914	83			21.7914	183
	21.812	72			21.812	91			21.812	142
	21.8326	69			21.8326	76			21.8326	178
	21.8532	70			21.8532	77			21.8532	194
	21.8738	67			21.8738	73			21.8738	165
	21.8944	70			21.8944	80			21.8944	184
	21.915	72			21.915	96			21.915	160
	21.9357	71			21.9357	92			21.9357	169
	21.9563	68			21.9563	83			21.9563	194
	21.9769	72			21.9769	86			21.9769	158
	21.9975	67			21.9975	92			21.9975	172
	22.0181	60			22.0181	89			22.0181	153
	22.0387	67			22.0387	100			22.0387	170
	22.0594	72			22.0594	87			22.0594	150
	22.08	80			22.08	81			22.08	185
	22.1006	70			22.1006	81			22.1006	161
	22.1212	77			22.1212	82			22.1212	165
	22.1418	77			22.1418	76			22.1418	152
	22.1624	70			22.1624	95			22.1624	147
	22.1831	78			22.1831	69			22.1831	173
	22.2037	70			22.2037	89			22.2037	154
	22.2243	62			22.2243	77			22.2243	148
	22.2449	68			22.2449	90			22.2449	169
	22.2655	72			22.2655	94			22.2655	157
	22.2861	63			22.2861	99			22.2861	171
	22.3068	66			22.3068	72			22.3068	168
	22.3274	81			22.3274	80			22.3274	159
	22.348	72			22.348	70			22.348	156
	22.3686	78			22.3686	86			22.3686	151
	22.3892	61			22.3892	91			22.3892	166
	22.4098	68			22.4098	75			22.4098	132
	22.4304	72			22.4304	80			22.4304	148
	22.4511	66			22.4511	94			22.4511	154
	22.4717	79			22.4717	69			22.4717	155
	22.4923	67			22.4923	89			22.4923	163
	22.5129	63			22.5129	74			22.5129	173
	22.5335	67			22.5335	91			22.5335	162
	22.5541	73			22.5541	80			22.5541	158
	22.5748	69			22.5748	99			22.5748	168
	22.5954	70			22.5954	84			22.5954	125
	22.616	53			22.616	86			22.616	151
	22.6366	80			22.6366	95			22.6366	167
	22.6572	67			22.6572	86			22.6572	138
	22.6778	69			22.6778	96			22.6778	168
	22.6985	64			22.6985	92			22.6985	157
	22.7191	67			22.7191	91			22.7191	169
	22.7397	58			22.7397	87			22.7397	160
	22.7603	70			22.7603	95			22.7603	154
	22.7809	80			22.7809	100			22.7809	174
	22.8015	58			22.8015	79			22.8015	143
	22.8222	65			22.8222	83			22.8222	166
	22.8428	62			22.8428	81			22.8428	136
	22.8634	61			22.8634	90			22.8634	169
	22.884	60			22.884	71			22.884	142
	22.9046	71			22.9046	87			22.9046	130
	22.9252	75			22.9252	96			22.9252	137
	22.9458	80			22.9458	94			22.9458	152
	22.9665	76			22.9665	101			22.9665	144
	22.9871	60			22.9871	81			22.9871	149
	23.0077	69			23.0077	97			23.0077	158
	23.0283	58			23.0283	79			23.0283	141
	23.0489	69			23.0489	100			23.0489	148
	23.0695	71			23.0695	100			23.0695	136
	23.0902	71			23.0902	84			23.0902	165
	23.1108	55			23.1108	79			23.1108	144
	23.1314	74			23.1314	82			23.1314	159
	23.152	85			23.152	93			23.152	141
	23.1726	71			23.1726	100			23.1726	150
	23.1932	75			23.1932	85			23.1932	144
	23.2139	70			23.2139	87			23.2139	133
	23.2345	74			23.2345	94			23.2345	169
	23.2551	80			23.2551	81			23.2551	152
	23.2757	62			23.2757	78			23.2757	148
	23.2963	80			23.2963	92			23.2963	149
	23.3169	63			23.3169	72			23.3169	155
	23.3376	70			23.3376	72			23.3376	152
	23.3582	68			23.3582	83			23.3582	112
	23.3788	79			23.3788	86			23.3788	137
	23.3994	71			23.3994	91			23.3994	130
	23.42	66			23.42	93			23.42	141
	23.4406	73			23.4406	91			23.4406	146
	23.4612	72			23.4612	93			23.4612	130
	23.4819	88			23.4819	85			23.4819	158
	23.5025	85			23.5025	90			23.5025	156
	23.5231	76			23.5231	103			23.5231	137
	23.5437	70			23.5437	95			23.5437	142
	23.5643	90			23.5643	89			23.5643	167
	23.5849	81			23.5849	100			23.5849	146
	23.6056	68			23.6056	99			23.6056	130
	23.6262	72			23.6262	95			23.6262	146
	23.6468	84			23.6468	82			23.6468	136
	23.6674	81			23.6674	87			23.6674	155
	23.688	88			23.688	84			23.688	147
	23.7086	93			23.7086	92			23.7086	154
	23.7293	83			23.7293	107			23.7293	149
	23.7499	71			23.7499	83			23.7499	162
	23.7705	79			23.7705	108			23.7705	133
	23.7911	79			23.7911	111			23.7911	168
	23.8117	82			23.8117	90			23.8117	150
	23.8323	80			23.8323	93			23.8323	165
	23.853	66			23.853	101			23.853	140
	23.8736	89			23.8736	112			23.8736	138
	23.8942	88			23.8942	99			23.8942	133
	23.9148	101			23.9148	99			23.9148	172
	23.9354	82			23.9354	83			23.9354	148
	23.956	81			23.956	84			23.956	150
	23.9766	79			23.9766	103			23.9766	117
	23.9973	78			23.9973	109			23.9973	141
	24.0179	85			24.0179	97			24.0179	175
	24.0385	76			24.0385	84			24.0385	161
	24.0591	87			24.0591	85			24.0591	138
	24.0797	88			24.0797	96			24.0797	178
	24.1003	97			24.1003	97			24.1003	168
	24.121	89			24.121	103			24.121	149
	24.1416	92			24.1416	91			24.1416	166
	24.1622	92			24.1622	102			24.1622	153
	24.1828	87			24.1828	109			24.1828	180
	24.2034	85			24.2034	100			24.2034	161
	24.224	86			24.224	98			24.224	170
	24.2447	89			24.2447	119			24.2447	184
	24.2653	72			24.2653	114			24.2653	145
	24.2859	93			24.2859	100			24.2859	161
	24.3065	87			24.3065	109			24.3065	169
	24.3271	106			24.3271	125			24.3271	171
	24.3477	80			24.3477	92			24.3477	170
	24.3684	102			24.3684	86			24.3684	176
	24.389	98			24.389	104			24.389	166
	24.4096	100			24.4096	99			24.4096	168
	24.4302	91			24.4302	101			24.4302	154
	24.4508	94			24.4508	101			24.4508	165
	24.4714	100			24.4714	95			24.4714	168
	24.492	90			24.492	102			24.492	148
	24.5127	89			24.5127	112			24.5127	153
	24.5333	102			24.5333	101			24.5333	142
	24.5539	81			24.5539	97			24.5539	158
	24.5745	106			24.5745	120			24.5745	148
	24.5951	104			24.5951	77			24.5951	141
	24.6157	102			24.6157	84			24.6157	153
	24.6364	117			24.6364	99			24.6364	145
	24.657	116			24.657	101			24.657	154
	24.6776	106			24.6776	81			24.6776	149
	24.6982	114			24.6982	93			24.6982	158
	24.7188	139			24.7188	90			24.7188	153
	24.7394	136			24.7394	114			24.7394	145
	24.7601	126			24.7601	91			24.7601	157
	24.7807	139			24.7807	85			24.7807	171
	24.8013	103			24.8013	115			24.8013	143
	24.8219	115			24.8219	96			24.8219	155
	24.8425	111			24.8425	121			24.8425	154
	24.8631	108			24.8631	123			24.8631	163
	24.8838	120			24.8838	105			24.8838	149
	24.9044	120			24.9044	118			24.9044	136
	24.925	144			24.925	128			24.925	161
	24.9456	131			24.9456	117			24.9456	154
	24.9662	118			24.9662	104			24.9662	134
	24.9868	150			24.9868	133			24.9868	141
	25.0074	144			25.0074	90			25.0074	140
	25.0281	178			25.0281	97			25.0281	160
	25.0487	142			25.0487	118			25.0487	120
	25.0693	146			25.0693	113			25.0693	171
	25.0899	179			25.0899	104			25.0899	157
	25.1105	153			25.1105	104			25.1105	150
	25.1311	162			25.1311	117			25.1311	151
	25.1518	164			25.1518	108			25.1518	151
	25.1724	139			25.1724	117			25.1724	160
	25.193	151			25.193	122			25.193	159
	25.2136	165			25.2136	103			25.2136	140
	25.2342	160			25.2342	117			25.2342	139
	25.2548	170			25.2548	122			25.2548	144
	25.2755	161			25.2755	124			25.2755	149
	25.2961	155			25.2961	138			25.2961	155
	25.3167	188			25.3167	116			25.3167	158
	25.3373	170			25.3373	128			25.3373	148
	25.3579	206			25.3579	135			25.3579	133
	25.3785	164			25.3785	109			25.3785	157
	25.3992	180			25.3992	130			25.3992	158
	25.4198	199			25.4198	136			25.4198	174
	25.4404	183			25.4404	126			25.4404	158
	25.461	198			25.461	141			25.461	143
	25.4816	188			25.4816	142			25.4816	155
	25.5022	198			25.5022	134			25.5022	147
	25.5228	216			25.5228	134			25.5228	142
	25.5435	180			25.5435	140			25.5435	147
	25.5641	202			25.5641	122			25.5641	148
	25.5847	214			25.5847	138			25.5847	158
	25.6053	206			25.6053	156			25.6053	164
	25.6259	199			25.6259	143			25.6259	154
	25.6465	183			25.6465	160			25.6465	163
	25.6672	187			25.6672	134			25.6672	162
	25.6878	185			25.6878	159			25.6878	174
	25.7084	186			25.7084	143			25.7084	163
	25.729	190			25.729	149			25.729	180
	25.7496	204			25.7496	141			25.7496	176
	25.7702	155			25.7702	145			25.7702	165
	25.7909	192			25.7909	152			25.7909	196
	25.8115	175			25.8115	184			25.8115	167
	25.8321	179			25.8321	161			25.8321	191
	25.8527	165			25.8527	154			25.8527	180
	25.8733	162			25.8733	163			25.8733	170
	25.8939	152			25.8939	154			25.8939	186
	25.9146	156			25.9146	178			25.9146	197
	25.9352	149			25.9352	152			25.9352	192
	25.9558	185			25.9558	134			25.9558	209
	25.9764	141			25.9764	136			25.9764	196
	25.997	160			25.997	162			25.997	197
	26.0176	174			26.0176	139			26.0176	199
	26.0382	152			26.0382	149			26.0382	214
	26.0589	152			26.0589	161			26.0589	190
	26.0795	157			26.0795	161			26.0795	198
	26.1001	147			26.1001	159			26.1001	206
	26.1207	135			26.1207	128			26.1207	240
	26.1413	159			26.1413	141			26.1413	245
	26.1619	137			26.1619	130			26.1619	190
	26.1826	146			26.1826	143			26.1826	219
	26.2032	150			26.2032	143			26.2032	249
	26.2238	124			26.2238	125			26.2238	225
	26.2444	129			26.2444	133			26.2444	235
	26.265	114			26.265	136			26.265	236
	26.2856	127			26.2856	153			26.2856	223
	26.3063	134			26.3063	115			26.3063	237
	26.3269	123			26.3269	106			26.3269	232
	26.3475	121			26.3475	132			26.3475	245
	26.3681	122			26.3681	112			26.3681	232
	26.3887	119			26.3887	123			26.3887	225
	26.4093	131			26.4093	114			26.4093	228
	26.43	130			26.43	119			26.43	233
	26.4506	125			26.4506	99			26.4506	248
	26.4712	105			26.4712	152			26.4712	248
	26.4918	111			26.4918	131			26.4918	253
	26.5124	104			26.5124	120			26.5124	242
	26.533	104			26.533	113			26.533	245
	26.5536	115			26.5536	117			26.5536	240
	26.5743	95			26.5743	130			26.5743	223
	26.5949	93			26.5949	123			26.5949	258
	26.6155	100			26.6155	119			26.6155	226
	26.6361	113			26.6361	130			26.6361	234
	26.6567	91			26.6567	121			26.6567	223
	26.6773	109			26.6773	133			26.6773	226
	26.698	107			26.698	134			26.698	237
	26.7186	117			26.7186	125			26.7186	214
	26.7392	93			26.7392	136			26.7392	216
	26.7598	97			26.7598	120			26.7598	228
	26.7804	78			26.7804	130			26.7804	219
	26.801	99			26.801	111			26.801	201
	26.8217	96			26.8217	105			26.8217	225
	26.8423	93			26.8423	122			26.8423	203
	26.8629	87			26.8629	112			26.8629	209
	26.8835	100			26.8835	116			26.8835	193
	26.9041	91			26.9041	94			26.9041	204
	26.9247	89			26.9247	131			26.9247	207
	26.9454	97			26.9454	109			26.9454	182
	26.966	67			26.966	109			26.966	188
	26.9866	80			26.9866	83			26.9866	164
	27.0072	78			27.0072	93			27.0072	184
	27.0278	68			27.0278	99			27.0278	176
	27.0484	88			27.0484	96			27.0484	172
	27.069	77			27.069	109			27.069	177
	27.0897	92			27.0897	95			27.0897	160
	27.1103	71			27.1103	98			27.1103	160
	27.1309	79			27.1309	104			27.1309	195
	27.1515	73			27.1515	107			27.1515	151
	27.1721	80			27.1721	90			27.1721	172
	27.1927	77			27.1927	97			27.1927	192
	27.2134	66			27.2134	114			27.2134	160
	27.234	85			27.234	95			27.234	172
	27.2546	76			27.2546	100			27.2546	155
	27.2752	74			27.2752	111			27.2752	137
	27.2958	78			27.2958	94			27.2958	165
	27.3164	72			27.3164	120			27.3164	160
	27.3371	90			27.3371	132			27.3371	174
	27.3577	77			27.3577	145			27.3577	155
	27.3783	70			27.3783	146			27.3783	170
	27.3989	71			27.3989	127			27.3989	173
	27.4195	66			27.4195	116			27.4195	168
	27.4401	69			27.4401	134			27.4401	195
	27.4608	77			27.4608	135			27.4608	160
	27.4814	69			27.4814	107			27.4814	180
	27.502	74			27.502	99			27.502	171
	27.5226	64			27.5226	105			27.5226	148
	27.5432	74			27.5432	94			27.5432	166
	27.5638	83			27.5638	73			27.5638	178
	27.5844	57			27.5844	92			27.5844	144
	27.6051	67			27.6051	93			27.6051	154
	27.6257	68			27.6257	74			27.6257	136
	27.6463	64			27.6463	82			27.6463	155
	27.6669	68			27.6669	65			27.6669	154
	27.6875	58			27.6875	61			27.6875	165
	27.7081	66			27.7081	72			27.7081	131
	27.7288	72			27.7288	68			27.7288	148
	27.7494	53			27.7494	57			27.7494	122
	27.77	57			27.77	69			27.77	123
	27.7906	69			27.7906	70			27.7906	140
	27.8112	63			27.8112	79			27.8112	130
	27.8318	62			27.8318	65			27.8318	130
	27.8525	66			27.8525	62			27.8525	132
	27.8731	57			27.8731	74			27.8731	140
	27.8937	45			27.8937	72			27.8937	135
	27.9143	60			27.9143	60			27.9143	118
	27.9349	51			27.9349	55			27.9349	117
	27.9555	59			27.9555	67			27.9555	126
	27.9762	63			27.9762	53			27.9762	135
	27.9968	60			27.9968	82			27.9968	106
	28.0174	71			28.0174	53			28.0174	92
	28.038	57			28.038	64			28.038	114
	28.0586	49			28.0586	65			28.0586	115
	28.0792	81			28.0792	71			28.0792	109
	28.0998	58			28.0998	68			28.0998	117
	28.1205	57			28.1205	53			28.1205	98
	28.1411	55			28.1411	51			28.1411	90
	28.1617	55			28.1617	71			28.1617	88
	28.1823	54			28.1823	81			28.1823	98
	28.2029	45			28.2029	74			28.2029	91
	28.2235	65			28.2235	60			28.2235	93
	28.2442	45			28.2442	60			28.2442	85
	28.2648	51			28.2648	80			28.2648	95
	28.2854	58			28.2854	64			28.2854	112
	28.306	63			28.306	83			28.306	110
	28.3266	66			28.3266	67			28.3266	109
	28.3472	49			28.3472	70			28.3472	100
	28.3679	51			28.3679	57			28.3679	89
	28.3885	52			28.3885	71			28.3885	83
	28.4091	40			28.4091	72			28.4091	94
	28.4297	66			28.4297	60			28.4297	103
	28.4503	53			28.4503	45			28.4503	93
	28.4709	47			28.4709	46			28.4709	89
	28.4916	52			28.4916	63			28.4916	120
	28.5122	59			28.5122	62			28.5122	95
	28.5328	62			28.5328	62			28.5328	105
	28.5534	59			28.5534	75			28.5534	89
	28.574	49			28.574	70			28.574	100
	28.5946	50			28.5946	66			28.5946	75
	28.6152	55			28.6152	75			28.6152	85
	28.6359	61			28.6359	54			28.6359	87
	28.6565	49			28.6565	73			28.6565	128
	28.6771	48			28.6771	63			28.6771	76
	28.6977	53			28.6977	53			28.6977	88
	28.7183	52			28.7183	49			28.7183	89
	28.7389	61			28.7389	63			28.7389	86
	28.7596	53			28.7596	52			28.7596	68
	28.7802	55			28.7802	59			28.7802	95
	28.8008	57			28.8008	60			28.8008	104
	28.8214	52			28.8214	56			28.8214	76
	28.842	61			28.842	57			28.842	75
	28.8626	59			28.8626	50			28.8626	95
	28.8833	51			28.8833	52			28.8833	101
	28.9039	51			28.9039	60			28.9039	100
	28.9245	55			28.9245	55			28.9245	79
	28.9451	50			28.9451	51			28.9451	89
	28.9657	48			28.9657	57			28.9657	72
	28.9863	50			28.9863	50			28.9863	103
	29.007	37			29.007	56			29.007	78
	29.0276	58			29.0276	53			29.0276	82
	29.0482	48			29.0482	57			29.0482	95
	29.0688	42			29.0688	45			29.0688	88
	29.0894	54			29.0894	72			29.0894	78
	29.11	43			29.11	53			29.11	79
	29.1306	42			29.1306	48			29.1306	89
	29.1513	53			29.1513	50			29.1513	89
	29.1719	57			29.1719	62			29.1719	82
	29.1925	50			29.1925	52			29.1925	76
	29.2131	48			29.2131	56			29.2131	75
	29.2337	43			29.2337	44			29.2337	82
	29.2543	42			29.2543	51			29.2543	92
	29.275	50			29.275	51			29.275	89
	29.2956	45			29.2956	43			29.2956	80
	29.3162	48			29.3162	46			29.3162	79
	29.3368	50			29.3368	59			29.3368	68
	29.3574	57			29.3574	54			29.3574	71
	29.378	36			29.378	53			29.378	70
	29.3987	41			29.3987	42			29.3987	63
	29.4193	45			29.4193	66			29.4193	84
	29.4399	40			29.4399	61			29.4399	73
	29.4605	45			29.4605	49			29.4605	74
	29.4811	44			29.4811	51			29.4811	73
	29.5017	50			29.5017	57			29.5017	95
	29.5224	44			29.5224	47			29.5224	89
	29.543	52			29.543	58			29.543	73
	29.5636	45			29.5636	48			29.5636	76
	29.5842	52			29.5842	48			29.5842	93
	29.6048	42			29.6048	44			29.6048	71
	29.6254	43			29.6254	47			29.6254	77
	29.646	46			29.646	51			29.646	82
	29.6667	44			29.6667	53			29.6667	76
	29.6873	42			29.6873	52			29.6873	75
	29.7079	42			29.7079	50			29.7079	79
	29.7285	34			29.7285	69			29.7285	85
	29.7491	43			29.7491	50			29.7491	88
	29.7697	40			29.7697	67			29.7697	67
	29.7904	46			29.7904	55			29.7904	93
	29.811	45			29.811	54			29.811	81
	29.8316	36			29.8316	55			29.8316	81
	29.8522	56			29.8522	50			29.8522	74
	29.8728	49			29.8728	58			29.8728	75
	29.8934	46			29.8934	55			29.8934	69
	29.9141	43			29.9141	49			29.9141	79
	29.9347	41			29.9347	50			29.9347	85
	29.9553	51			29.9553	53			29.9553	81
	29.9759	44			29.9759	53			29.9759	80
	29.9965	39			29.9965	43			29.9965	90
	30.0171	48			30.0171	43			30.0171	81
	30.0378	39			30.0378	44			30.0378	67
	30.0584	34			30.0584	56			30.0584	77
	30.079	53			30.079	57			30.079	75
	30.0996	46			30.0996	40			30.0996	77
	30.1202	41			30.1202	50			30.1202	84
	30.1408	57			30.1408	45			30.1408	68
	30.1614	35			30.1614	34			30.1614	79
	30.1821	48			30.1821	52			30.1821	79
	30.2027	44			30.2027	53			30.2027	72
	30.2233	35			30.2233	58			30.2233	82
	30.2439	43			30.2439	41			30.2439	62
	30.2645	36			30.2645	45			30.2645	73
	30.2851	30			30.2851	45			30.2851	76
	30.3058	50			30.3058	40			30.3058	71
	30.3264	37			30.3264	56			30.3264	81
	30.347	35			30.347	48			30.347	86
	30.3676	32			30.3676	69			30.3676	74
	30.3882	33			30.3882	53			30.3882	82
	30.4088	34			30.4088	44			30.4088	81
	30.4295	43			30.4295	38			30.4295	78
	30.4501	35			30.4501	51			30.4501	63
	30.4707	47			30.4707	43			30.4707	66
	30.4913	40			30.4913	40			30.4913	76
	30.5119	42			30.5119	46			30.5119	77
	30.5325	40			30.5325	56			30.5325	64
	30.5532	53			30.5532	52			30.5532	81
	30.5738	36			30.5738	59			30.5738	64
	30.5944	40			30.5944	37			30.5944	79
	30.615	40			30.615	50			30.615	74
	30.6356	36			30.6356	44			30.6356	65
	30.6562	37			30.6562	59			30.6562	74
	30.6768	48			30.6768	46			30.6768	70
	30.6975	45			30.6975	46			30.6975	79
	30.7181	45			30.7181	50			30.7181	70
	30.7387	44			30.7387	57			30.7387	62
	30.7593	38			30.7593	49			30.7593	79
	30.7799	35			30.7799	54			30.7799	74
	30.8005	36			30.8005	60			30.8005	55
	30.8212	50			30.8212	52			30.8212	89
	30.8418	34			30.8418	38			30.8418	76
	30.8624	49			30.8624	54			30.8624	73
	30.883	34			30.883	47			30.883	73
	30.9036	40			30.9036	58			30.9036	71
	30.9242	52			30.9242	51			30.9242	81
	30.9449	42			30.9449	58			30.9449	70
	30.9655	34			30.9655	48			30.9655	63
	30.9861	39			30.9861	60			30.9861	74
	31.0067	39			31.0067	50			31.0067	69
	31.0273	51			31.0273	59			31.0273	68
	31.0479	49			31.0479	44			31.0479	74
	31.0686	47			31.0686	40			31.0686	61
	31.0892	48			31.0892	44			31.0892	70
	31.1098	47			31.1098	51			31.1098	71
	31.1304	46			31.1304	51			31.1304	65
	31.151	39			31.151	37			31.151	81
	31.1716	41			31.1716	40			31.1716	71
	31.1922	40			31.1922	53			31.1922	85
	31.2129	40			31.2129	41			31.2129	62
	31.2335	37			31.2335	53			31.2335	61
	31.2541	42			31.2541	40			31.2541	68
	31.2747	47			31.2747	48			31.2747	71
	31.2953	45			31.2953	47			31.2953	59
	31.3159	43			31.3159	44			31.3159	68
	31.3366	47			31.3366	52			31.3366	70
	31.3572	41			31.3572	41			31.3572	78
	31.3778	42			31.3778	34			31.3778	78
	31.3984	39			31.3984	54			31.3984	79
	31.419	45			31.419	47			31.419	72
	31.4396	26			31.4396	49			31.4396	73
	31.4603	43			31.4603	64			31.4603	70
	31.4809	33			31.4809	56			31.4809	62
	31.5015	50			31.5015	48			31.5015	54
	31.5221	45			31.5221	50			31.5221	78
	31.5427	37			31.5427	45			31.5427	72
	31.5633	48			31.5633	50			31.5633	56
	31.584	41			31.584	51			31.584	72
	31.6046	32			31.6046	39			31.6046	76
	31.6252	42			31.6252	39			31.6252	69
	31.6458	47			31.6458	50			31.6458	69
	31.6664	36			31.6664	58			31.6664	75
	31.687	35			31.687	46			31.687	70
	31.7076	46			31.7076	34			31.7076	69
	31.7283	49			31.7283	52			31.7283	78
	31.7489	39			31.7489	37			31.7489	72
	31.7695	41			31.7695	57			31.7695	65
	31.7901	43			31.7901	65			31.7901	66
	31.8107	34			31.8107	44			31.8107	75
	31.8313	39			31.8313	51			31.8313	75
	31.852	40			31.852	44			31.852	73
	31.8726	43			31.8726	46			31.8726	58
	31.8932	38			31.8932	50			31.8932	77
	31.9138	34			31.9138	44			31.9138	58
	31.9344	39			31.9344	55			31.9344	68
	31.955	30			31.955	51			31.955	76
	31.9757	45			31.9757	44			31.9757	71
	31.9963	40			31.9963	37			31.9963	64
	32.0169	48			32.0169	51			32.0169	60
	32.0375	25			32.0375	46			32.0375	74
	32.0581	44			32.0581	40			32.0581	73
	32.0787	48			32.0787	42			32.0787	72
	32.0994	37			32.0994	54			32.0994	73
	32.12	51			32.12	42			32.12	57
	32.1406	30			32.1406	53			32.1406	64
	32.1612	39			32.1612	48			32.1612	80
	32.1818	47			32.1818	41			32.1818	73
	32.2024	43			32.2024	43			32.2024	61
	32.223	45			32.223	51			32.223	68
	32.2437	39			32.2437	50			32.2437	74
	32.2643	34			32.2643	44			32.2643	66
	32.2849	34			32.2849	49			32.2849	70
	32.3055	39			32.3055	50			32.3055	60
	32.3261	42			32.3261	44			32.3261	58
	32.3467	38			32.3467	49			32.3467	68
	32.3674	41			32.3674	47			32.3674	54
	32.388	37			32.388	42			32.388	59
	32.4086	44			32.4086	42			32.4086	70
	32.4292	46			32.4292	47			32.4292	65
	32.4498	41			32.4498	44			32.4498	74
	32.4704	49			32.4704	38			32.4704	69
	32.4911	47			32.4911	51			32.4911	76
	32.5117	43			32.5117	55			32.5117	69
	32.5323	28			32.5323	46			32.5323	58
	32.5529	32			32.5529	38			32.5529	67
	32.5735	29			32.5735	42			32.5735	68
	32.5941	36			32.5941	45			32.5941	84
	32.6148	47			32.6148	39			32.6148	80
	32.6354	40			32.6354	40			32.6354	59
	32.656	43			32.656	37			32.656	67
	32.6766	53			32.6766	47			32.6766	62
	32.6972	43			32.6972	33			32.6972	52
	32.7178	48			32.7178	37			32.7178	51
	32.7384	48			32.7384	39			32.7384	68
	32.7591	33			32.7591	47			32.7591	63
	32.7797	44			32.7797	38			32.7797	60
	32.8003	35			32.8003	44			32.8003	61
	32.8209	44			32.8209	51			32.8209	68
	32.8415	42			32.8415	37			32.8415	75
	32.8621	44			32.8621	55			32.8621	82
	32.8828	41			32.8828	34			32.8828	52
	32.9034	38			32.9034	39			32.9034	84
	32.924	46			32.924	47			32.924	67
	32.9446	42			32.9446	47			32.9446	59
	32.9652	38			32.9652	46			32.9652	74
	32.9858	39			32.9858	48			32.9858	71
	33.0065	36			33.0065	46			33.0065	54
	33.0271	36			33.0271	45			33.0271	58
	33.0477	51			33.0477	40			33.0477	64
	33.0683	42			33.0683	47			33.0683	65
	33.0889	45			33.0889	33			33.0889	70
	33.1095	41			33.1095	43			33.1095	52
	33.1302	54			33.1302	51			33.1302	60
	33.1508	51			33.1508	40			33.1508	59
	33.1714	40			33.1714	28			33.1714	51
	33.192	37			33.192	47			33.192	53
	33.2126	39			33.2126	43			33.2126	56
	33.2332	56			33.2332	39			33.2332	68
	33.2538	38			33.2538	43			33.2538	69
	33.2745	53			33.2745	29			33.2745	60
	33.2951	39			33.2951	43			33.2951	51
	33.3157	30			33.3157	43			33.3157	63
	33.3363	37			33.3363	37			33.3363	55
	33.3569	47			33.3569	45			33.3569	60
	33.3775	38			33.3775	50			33.3775	70
	33.3982	41			33.3982	41			33.3982	70
	33.4188	53			33.4188	43			33.4188	58
	33.4394	40			33.4394	42			33.4394	55
	33.46	41			33.46	48			33.46	64
	33.4806	38			33.4806	34			33.4806	64
	33.5012	46			33.5012	29			33.5012	64
	33.5219	35			33.5219	37			33.5219	65
	33.5425	31			33.5425	33			33.5425	70
	33.5631	44			33.5631	33			33.5631	66
	33.5837	43			33.5837	31			33.5837	51
	33.6043	52			33.6043	41			33.6043	58
	33.6249	33			33.6249	41			33.6249	74
	33.6456	41			33.6456	41			33.6456	65
	33.6662	36			33.6662	44			33.6662	77
	33.6868	39			33.6868	30			33.6868	54
	33.7074	46			33.7074	42			33.7074	55
	33.728	40			33.728	39			33.728	50
	33.7486	26			33.7486	41			33.7486	56
	33.7692	38			33.7692	37			33.7692	58
	33.7899	48			33.7899	32			33.7899	52
	33.8105	33			33.8105	49			33.8105	66
	33.8311	35			33.8311	48			33.8311	55
	33.8517	46			33.8517	45			33.8517	58
	33.8723	39			33.8723	42			33.8723	58
	33.8929	38			33.8929	35			33.8929	47
	33.9136	33			33.9136	43			33.9136	61
	33.9342	56			33.9342	36			33.9342	62
	33.9548	23			33.9548	48			33.9548	66
	33.9754	30			33.9754	39			33.9754	51
	33.996	37			33.996	37			33.996	68
	34.0166	35			34.0166	42			34.0166	55
	34.0373	36			34.0373	52			34.0373	68
	34.0579	38			34.0579	40			34.0579	62
	34.0785	33			34.0785	45			34.0785	64
	34.0991	40			34.0991	44			34.0991	63
	34.1197	31			34.1197	42			34.1197	59
	34.1403	34			34.1403	47			34.1403	55
	34.161	28			34.161	47			34.161	63
	34.1816	38			34.1816	53			34.1816	71
	34.2022	33			34.2022	35			34.2022	59
	34.2228	37			34.2228	38			34.2228	60
	34.2434	37			34.2434	36			34.2434	71
	34.264	41			34.264	55			34.264	59
	34.2846	30			34.2846	55			34.2846	50
	34.3053	37			34.3053	34			34.3053	68
	34.3259	39			34.3259	46			34.3259	60
	34.3465	36			34.3465	34			34.3465	59
	34.3671	37			34.3671	31			34.3671	64
	34.3877	31			34.3877	27			34.3877	62
	34.4083	47			34.4083	42			34.4083	50
	34.429	45			34.429	39			34.429	68
	34.4496	42			34.4496	32			34.4496	67
	34.4702	47			34.4702	45			34.4702	65
	34.4908	39			34.4908	30			34.4908	61
	34.5114	40			34.5114	41			34.5114	65
	34.532	33			34.532	40			34.532	64
	34.5527	46			34.5527	54			34.5527	65
	34.5733	40			34.5733	44			34.5733	60
	34.5939	49			34.5939	43			34.5939	53
	34.6145	45			34.6145	44			34.6145	50
	34.6351	31			34.6351	46			34.6351	59
	34.6557	30			34.6557	39			34.6557	52
	34.6764	46			34.6764	51			34.6764	47
	34.697	31			34.697	50			34.697	53
	34.7176	43			34.7176	49			34.7176	73
	34.7382	32			34.7382	54			34.7382	56
	34.7588	34			34.7588	42			34.7588	53
	34.7794	40			34.7794	37			34.7794	49
	34.8	39			34.8	49			34.8	51
	34.8207	30			34.8207	36			34.8207	46
	34.8413	35			34.8413	29			34.8413	50
	34.8619	34			34.8619	49			34.8619	78
	34.8825	29			34.8825	32			34.8825	62
	34.9031	48			34.9031	38			34.9031	51
	34.9237	39			34.9237	38			34.9237	85
	34.9444	34			34.9444	48			34.9444	54
	34.965	38			34.965	42			34.965	52
	34.9856	36			34.9856	50			34.9856	57
	35.0062	44			35.0062	32			35.0062	45
	35.0268	37			35.0268	37			35.0268	59
	35.0474	37			35.0474	42			35.0474	58
	35.0681	32			35.0681	39			35.0681	54
	35.0887	34			35.0887	31			35.0887	52
	35.1093	41			35.1093	33			35.1093	60
	35.1299	36			35.1299	33			35.1299	50
	35.1505	33			35.1505	43			35.1505	59
	35.1711	36			35.1711	34			35.1711	47
	35.1917	27			35.1917	35			35.1917	60
	35.2124	31			35.2124	53			35.2124	58
	35.233	29			35.233	44			35.233	63
	35.2536	37			35.2536	42			35.2536	71
	35.2742	31			35.2742	44			35.2742	56
	35.2948	33			35.2948	40			35.2948	54
	35.3154	46			35.3154	42			35.3154	65
	35.3361	39			35.3361	41			35.3361	53
	35.3567	39			35.3567	51			35.3567	48
	35.3773	41			35.3773	50			35.3773	40
	35.3979	40			35.3979	45			35.3979	52
	35.4185	31			35.4185	46			35.4185	73
	35.4391	34			35.4391	42			35.4391	60
	35.4598	28			35.4598	38			35.4598	56
	35.4804	37			35.4804	46			35.4804	59
	35.501	41			35.501	37			35.501	55
	35.5216	52			35.5216	52			35.5216	70
	35.5422	40			35.5422	37			35.5422	57
	35.5628	34			35.5628	39			35.5628	46
	35.5835	35			35.5835	46			35.5835	55
	35.6041	28			35.6041	31			35.6041	55
	35.6247	37			35.6247	32			35.6247	65
	35.6453	29			35.6453	39			35.6453	54
	35.6659	36			35.6659	37			35.6659	55
	35.6865	36			35.6865	48			35.6865	49
	35.7071	42			35.7071	35			35.7071	58
	35.7278	36			35.7278	45			35.7278	63
	35.7484	38			35.7484	40			35.7484	42
	35.769	35			35.769	36			35.769	49
	35.7896	36			35.7896	41			35.7896	55
	35.8102	42			35.8102	36			35.8102	57
	35.8308	32			35.8308	45			35.8308	56
	35.8515	34			35.8515	38			35.8515	54
	35.8721	40			35.8721	43			35.8721	52
	35.8927	41			35.8927	37			35.8927	42
	35.9133	28			35.9133	44			35.9133	44
	35.9339	31			35.9339	47			35.9339	61
	35.9545	40			35.9545	32			35.9545	44
	35.9752	32			35.9752	35			35.9752	62
	35.9958	28			35.9958	39			35.9958	56
	36.0164	24			36.0164	31			36.0164	66
	36.037	30			36.037	34			36.037	56
	36.0576	34			36.0576	40			36.0576	54
	36.0782	30			36.0782	44			36.0782	61
	36.0989	48			36.0989	39			36.0989	50
	36.1195	37			36.1195	45			36.1195	53
	36.1401	33			36.1401	43			36.1401	52
	36.1607	44			36.1607	37			36.1607	61
	36.1813	30			36.1813	40			36.1813	61
	36.2019	23			36.2019	41			36.2019	66
	36.2225	41			36.2225	32			36.2225	51
	36.2432	45			36.2432	46			36.2432	60
	36.2638	38			36.2638	38			36.2638	55
	36.2844	41			36.2844	42			36.2844	60
	36.305	41			36.305	37			36.305	51
	36.3256	40			36.3256	43			36.3256	73
	36.3462	36			36.3462	34			36.3462	56
	36.3669	38			36.3669	33			36.3669	68
	36.3875	29			36.3875	42			36.3875	53
	36.4081	40			36.4081	40			36.4081	72
	36.4287	40			36.4287	48			36.4287	58
	36.4493	34			36.4493	41			36.4493	56
	36.4699	50			36.4699	45			36.4699	54
	36.4906	33			36.4906	29			36.4906	65
	36.5112	47			36.5112	45			36.5112	58
	36.5318	44			36.5318	43			36.5318	62
	36.5524	33			36.5524	38			36.5524	69
	36.573	35			36.573	39			36.573	65
	36.5936	39			36.5936	40			36.5936	52
	36.6143	44			36.6143	45			36.6143	61
	36.6349	34			36.6349	49			36.6349	69
	36.6555	40			36.6555	38			36.6555	55
	36.6761	43			36.6761	33			36.6761	52
	36.6967	29			36.6967	31			36.6967	62
	36.7173	33			36.7173	35			36.7173	54
	36.7379	38			36.7379	47			36.7379	67
	36.7586	35			36.7586	40			36.7586	49
	36.7792	40			36.7792	33			36.7792	55
	36.7998	28			36.7998	36			36.7998	64
	36.8204	32			36.8204	38			36.8204	53
	36.841	28			36.841	36			36.841	64
	36.8616	33			36.8616	33			36.8616	69
	36.8823	43			36.8823	42			36.8823	50
	36.9029	33			36.9029	40			36.9029	43
	36.9235	46			36.9235	44			36.9235	40
	36.9441	41			36.9441	39			36.9441	59
	36.9647	29			36.9647	46			36.9647	53
	36.9853	29			36.9853	33			36.9853	52
	37.006	42			37.006	49			37.006	46
	37.0266	32			37.0266	46			37.0266	62
	37.0472	32			37.0472	40			37.0472	63
	37.0678	42			37.0678	39			37.0678	52
	37.0884	27			37.0884	34			37.0884	39
	37.109	28			37.109	34			37.109	56
	37.1297	31			37.1297	31			37.1297	67
	37.1503	31			37.1503	44			37.1503	58
	37.1709	34			37.1709	35			37.1709	56
	37.1915	28			37.1915	41			37.1915	72
	37.2121	42			37.2121	41			37.2121	49
	37.2327	35			37.2327	45			37.2327	65
	37.2533	26			37.2533	35			37.2533	54
	37.274	36			37.274	42			37.274	58
	37.2946	38			37.2946	35			37.2946	60
	37.3152	35			37.3152	34			37.3152	66
	37.3358	42			37.3358	41			37.3358	53
	37.3564	30			37.3564	37			37.3564	43
	37.377	29			37.377	34			37.377	58
	37.3977	33			37.3977	37			37.3977	59
	37.4183	34			37.4183	36			37.4183	40
	37.4389	31			37.4389	33			37.4389	60
	37.4595	29			37.4595	47			37.4595	41
	37.4801	36			37.4801	38			37.4801	58
	37.5007	37			37.5007	44			37.5007	66
	37.5214	40			37.5214	41			37.5214	40
	37.542	32			37.542	33			37.542	39
	37.5626	24			37.5626	41			37.5626	37
	37.5832	41			37.5832	31			37.5832	58
	37.6038	37			37.6038	43			37.6038	67
	37.6244	40			37.6244	33			37.6244	52
	37.6451	27			37.6451	39			37.6451	66
	37.6657	30			37.6657	39			37.6657	47
	37.6863	38			37.6863	46			37.6863	52
	37.7069	28			37.7069	49			37.7069	55
	37.7275	37			37.7275	38			37.7275	52
	37.7481	30			37.7481	53			37.7481	47
	37.7687	40			37.7687	35			37.7687	60
	37.7894	38			37.7894	42			37.7894	50
	37.81	33			37.81	41			37.81	49
	37.8306	33			37.8306	50			37.8306	53
	37.8512	34			37.8512	46			37.8512	49
	37.8718	41			37.8718	33			37.8718	36
	37.8924	39			37.8924	40			37.8924	48
	37.9131	26			37.9131	38			37.9131	50
	37.9337	40			37.9337	36			37.9337	48
	37.9543	35			37.9543	40			37.9543	46
	37.9749	27			37.9749	34			37.9749	53
	37.9955	29			37.9955	32			37.9955	52
	38.0161	33			38.0161	39			38.0161	56
	38.0368	47			38.0368	42			38.0368	59
	38.0574	30			38.0574	35			38.0574	54
	38.078	36			38.078	36			38.078	53
	38.0986	34			38.0986	39			38.0986	52
	38.1192	34			38.1192	39			38.1192	57
	38.1398	31			38.1398	29			38.1398	72
	38.1605	38			38.1605	36			38.1605	56
	38.1811	39			38.1811	34			38.1811	45
	38.2017	30			38.2017	41			38.2017	32
	38.2223	25			38.2223	39			38.2223	45
	38.2429	31			38.2429	53			38.2429	48
	38.2635	29			38.2635	25			38.2635	45
	38.2841	36			38.2841	32			38.2841	49
	38.3048	39			38.3048	38			38.3048	49
	38.3254	31			38.3254	44			38.3254	58
	38.346	36			38.346	47			38.346	54
	38.3666	47			38.3666	36			38.3666	55
	38.3872	35			38.3872	40			38.3872	44
	38.4078	34			38.4078	35			38.4078	43
	38.4285	43			38.4285	25			38.4285	53
	38.4491	30			38.4491	47			38.4491	40
	38.4697	41			38.4697	46			38.4697	37
	38.4903	31			38.4903	37			38.4903	54
	38.5109	34			38.5109	38			38.5109	49
	38.5315	33			38.5315	43			38.5315	46
	38.5522	30			38.5522	40			38.5522	58
	38.5728	36			38.5728	39			38.5728	50
	38.5934	36			38.5934	41			38.5934	41
	38.614	39			38.614	46			38.614	44
	38.6346	36			38.6346	35			38.6346	65
	38.6552	41			38.6552	40			38.6552	59
	38.6759	32			38.6759	45			38.6759	42
	38.6965	37			38.6965	34			38.6965	44
	38.7171	38			38.7171	47			38.7171	53
	38.7377	30			38.7377	37			38.7377	51
	38.7583	33			38.7583	37			38.7583	45
	38.7789	37			38.7789	45			38.7789	43
	38.7995	31			38.7995	33			38.7995	53
	38.8202	52			38.8202	41			38.8202	46
	38.8408	38			38.8408	54			38.8408	55
	38.8614	44			38.8614	40			38.8614	50
	38.882	53			38.882	40			38.882	48
	38.9026	33			38.9026	40			38.9026	53
	38.9232	38			38.9232	39			38.9232	44
	38.9439	31			38.9439	39			38.9439	42
	38.9645	31			38.9645	45			38.9645	46
	38.9851	30			38.9851	38			38.9851	36
	39.0057	39			39.0057	43			39.0057	51
	39.0263	34			39.0263	48			39.0263	53
	39.0469	41			39.0469	52			39.0469	46
	39.0676	37			39.0676	49			39.0676	45
	39.0882	41			39.0882	43			39.0882	50
	39.1088	32			39.1088	42			39.1088	56
	39.1294	31			39.1294	44			39.1294	58
	39.15	43			39.15	50			39.15	52
	39.1706	40			39.1706	34			39.1706	52
	39.1913	36			39.1913	28			39.1913	46
	39.2119	38			39.2119	41			39.2119	45
	39.2325	29			39.2325	33			39.2325	42
	39.2531	29			39.2531	35			39.2531	40
	39.2737	36			39.2737	40			39.2737	54
	39.2943	42			39.2943	40			39.2943	48
	39.3149	34			39.3149	40			39.3149	48
	39.3356	24			39.3356	37			39.3356	60
	39.3562	34			39.3562	41			39.3562	56
	39.3768	39			39.3768	37			39.3768	42
	39.3974	23			39.3974	48			39.3974	52
	39.418	32			39.418	49			39.418	52
	39.4386	35			39.4386	45			39.4386	57
	39.4593	44			39.4593	29			39.4593	48
	39.4799	21			39.4799	31			39.4799	53
	39.5005	45			39.5005	46			39.5005	56
	39.5211	44			39.5211	46			39.5211	38
	39.5417	43			39.5417	31			39.5417	57
	39.5623	37			39.5623	35			39.5623	51
	39.583	37			39.583	47			39.583	51
	39.6036	43			39.6036	42			39.6036	41
	39.6242	24			39.6242	42			39.6242	53
	39.6448	43			39.6448	46			39.6448	55
	39.6654	35			39.6654	36			39.6654	40
	39.686	38			39.686	29			39.686	46
	39.7067	37			39.7067	47			39.7067	48
	39.7273	32			39.7273	44			39.7273	54
	39.7479	28			39.7479	31			39.7479	48
	39.7685	27			39.7685	39			39.7685	53
	39.7891	35			39.7891	45			39.7891	49
	39.8097	35			39.8097	35			39.8097	44
	39.8303	43			39.8303	36			39.8303	42
	39.851	37			39.851	39			39.851	51
	39.8716	44			39.8716	56			39.8716	51
	39.8922	36			39.8922	39			39.8922	45
	39.9128	36			39.9128	41			39.9128	30
	39.9334	33			39.9334	33			39.9334	46
	39.954	38			39.954	35			39.954	49
	39.9747	33			39.9747	39			39.9747	53
	39.9953	31			39.9953	43			39.9953	40
	40.0159	28			40.0159	33			40.0159	58
	40.0365	37			40.0365	45			40.0365	49
	40.0571	34			40.0571	34			40.0571	63
	40.0777	35			40.0777	37			40.0777	57
	40.0984	30			40.0984	46			40.0984	47
	40.119	34			40.119	33			40.119	46
	40.1396	35			40.1396	35			40.1396	38
	40.1602	27			40.1602	30			40.1602	44
	40.1808	23			40.1808	35			40.1808	51
	40.2014	40			40.2014	40			40.2014	48
	40.2221	32			40.2221	36			40.2221	48
	40.2427	37			40.2427	42			40.2427	43
	40.2633	25			40.2633	32			40.2633	38
	40.2839	38			40.2839	37			40.2839	43
	40.3045	37			40.3045	45			40.3045	57
	40.3251	39			40.3251	33			40.3251	46
	40.3457	33			40.3457	42			40.3457	51
	40.3664	32			40.3664	36			40.3664	40
	40.387	29			40.387	39			40.387	49
	40.4076	36			40.4076	35			40.4076	59
	40.4282	24			40.4282	32			40.4282	44
	40.4488	31			40.4488	57			40.4488	49
	40.4694	33			40.4694	37			40.4694	54
	40.4901	26			40.4901	38			40.4901	48
	40.5107	37			40.5107	40			40.5107	50
	40.5313	37			40.5313	40			40.5313	49
	40.5519	27			40.5519	36			40.5519	51
	40.5725	44			40.5725	41			40.5725	45
	40.5931	39			40.5931	50			40.5931	46
	40.6138	42			40.6138	34			40.6138	54
	40.6344	26			40.6344	42			40.6344	47
	40.655	34			40.655	31			40.655	63
	40.6756	28			40.6756	44			40.6756	42
	40.6962	37			40.6962	32			40.6962	64
	40.7168	30			40.7168	39			40.7168	45
	40.7375	29			40.7375	40			40.7375	52
	40.7581	38			40.7581	50			40.7581	50
	40.7787	37			40.7787	42			40.7787	62
	40.7993	28			40.7993	40			40.7993	49
	40.8199	41			40.8199	44			40.8199	49
	40.8405	26			40.8405	28			40.8405	53
	40.8611	41			40.8611	29			40.8611	44
	40.8818	24			40.8818	37			40.8818	52
	40.9024	30			40.9024	35			40.9024	50
	40.923	26			40.923	38			40.923	38
	40.9436	29			40.9436	41			40.9436	52
	40.9642	34			40.9642	43			40.9642	45
	40.9848	42			40.9848	32			40.9848	48
	41.0055	39			41.0055	45			41.0055	49
	41.0261	31			41.0261	23			41.0261	39
	41.0467	30			41.0467	33			41.0467	69
	41.0673	28			41.0673	41			41.0673	62
	41.0879	39			41.0879	38			41.0879	57
	41.1085	27			41.1085	39			41.1085	56
	41.1292	41			41.1292	43			41.1292	59
	41.1498	47			41.1498	39			41.1498	60
	41.1704	26			41.1704	33			41.1704	56
	41.191	30			41.191	48			41.191	50
	41.2116	35			41.2116	34			41.2116	44
	41.2322	33			41.2322	46			41.2322	66
	41.2529	37			41.2529	26			41.2529	53
	41.2735	34			41.2735	47			41.2735	42
	41.2941	38			41.2941	32			41.2941	48
	41.3147	39			41.3147	40			41.3147	40
	41.3353	39			41.3353	35			41.3353	58
	41.3559	29			41.3559	34			41.3559	55
	41.3765	42			41.3765	39			41.3765	37
	41.3972	24			41.3972	44			41.3972	55
	41.4178	32			41.4178	44			41.4178	46
	41.4384	28			41.4384	37			41.4384	55
	41.459	38			41.459	42			41.459	44
	41.4796	40			41.4796	53			41.4796	45
	41.5002	29			41.5002	53			41.5002	51
	41.5209	40			41.5209	35			41.5209	41
	41.5415	38			41.5415	44			41.5415	52
	41.5621	39			41.5621	48			41.5621	58
	41.5827	32			41.5827	54			41.5827	45
	41.6033	29			41.6033	36			41.6033	59
	41.6239	28			41.6239	33			41.6239	52
	41.6446	31			41.6446	41			41.6446	44
	41.6652	27			41.6652	36			41.6652	52
	41.6858	35			41.6858	40			41.6858	36
	41.7064	35			41.7064	43			41.7064	40
	41.727	36			41.727	47			41.727	50
	41.7476	29			41.7476	38			41.7476	47
	41.7683	38			41.7683	36			41.7683	50
	41.7889	46			41.7889	43			41.7889	44
	41.8095	41			41.8095	43			41.8095	38
	41.8301	35			41.8301	37			41.8301	45
	41.8507	34			41.8507	39			41.8507	54
	41.8713	34			41.8713	41			41.8713	45
	41.8919	21			41.8919	34			41.8919	43
	41.9126	26			41.9126	42			41.9126	60
	41.9332	33			41.9332	38			41.9332	39
	41.9538	29			41.9538	46			41.9538	67
	41.9744	27			41.9744	31			41.9744	46
	41.995	34			41.995	48			41.995	48
	42.0156	28			42.0156	33			42.0156	53
	42.0363	26			42.0363	39			42.0363	49
	42.0569	26			42.0569	36			42.0569	54
	42.0775	38			42.0775	30			42.0775	41
	42.0981	45			42.0981	38			42.0981	68
	42.1187	30			42.1187	48			42.1187	50
	42.1393	34			42.1393	40			42.1393	34
	42.16	31			42.16	37			42.16	61
	42.1806	36			42.1806	36			42.1806	40
	42.2012	35			42.2012	27			42.2012	54
	42.2218	29			42.2218	38			42.2218	49
	42.2424	31			42.2424	47			42.2424	54
	42.263	29			42.263	41			42.263	57
	42.2837	23			42.2837	43			42.2837	56
	42.3043	40			42.3043	37			42.3043	58
	42.3249	48			42.3249	36			42.3249	50
	42.3455	39			42.3455	33			42.3455	47
	42.3661	37			42.3661	46			42.3661	59
	42.3867	26			42.3867	35			42.3867	66
	42.4073	22			42.4073	31			42.4073	56
	42.428	33			42.428	44			42.428	36
	42.4486	38			42.4486	46			42.4486	54
	42.4692	26			42.4692	39			42.4692	55
	42.4898	37			42.4898	42			42.4898	60
	42.5104	40			42.5104	36			42.5104	53
	42.531	29			42.531	39			42.531	51
	42.5517	36			42.5517	41			42.5517	41
	42.5723	35			42.5723	42			42.5723	56
	42.5929	30			42.5929	41			42.5929	51
	42.6135	33			42.6135	45			42.6135	44
	42.6341	38			42.6341	40			42.6341	54
	42.6547	34			42.6547	45			42.6547	55
	42.6754	38			42.6754	41			42.6754	44
	42.696	33			42.696	38			42.696	46
	42.7166	43			42.7166	39			42.7166	52
	42.7372	27			42.7372	34			42.7372	56
	42.7578	31			42.7578	35			42.7578	56
	42.7784	40			42.7784	36			42.7784	38
	42.7991	29			42.7991	40			42.7991	48
	42.8197	29			42.8197	41			42.8197	54
	42.8403	37			42.8403	46			42.8403	51
	42.8609	30			42.8609	40			42.8609	49
	42.8815	42			42.8815	44			42.8815	53
	42.9021	37			42.9021	44			42.9021	40
	42.9227	33			42.9227	40			42.9227	51
	42.9434	29			42.9434	38			42.9434	44
	42.964	35			42.964	41			42.964	51
	42.9846	37			42.9846	43			42.9846	47
	43.0052	29			43.0052	32			43.0052	40
	43.0258	31			43.0258	23			43.0258	44
	43.0464	36			43.0464	38			43.0464	53
	43.0671	35			43.0671	34			43.0671	36
	43.0877	41			43.0877	40			43.0877	55
	43.1083	28			43.1083	37			43.1083	43
	43.1289	26			43.1289	43			43.1289	40
	43.1495	41			43.1495	37			43.1495	56
	43.1701	35			43.1701	40			43.1701	64
	43.1908	37			43.1908	40			43.1908	66
[truncated: 1,785 more rows]

## Sheet: Figure 2a
BTT-DAB-COF				BTT-DADP-COF				BTT-DATP-COF
	Pore Width (nm)	dV/dW Pore Volume (cm³/g·nm)			Pore Width (nm)	dV/dW Pore Volume (cm³/g·nm)			Pore Width (nm)	dA/dW Surface Area (m²/g·nm)
	0.804193	0			0.804193	0			0.804193	0
	0.857806	0			0.857806	0			0.857806	0
	0.92929	0			0.92929	0			0.92929	0
	1.00077	0			1.00077	0.0106033			1.00077	31.1611
	1.09013	0.124929			1.09013	0.0727644			1.09013	101.275
	1.17948	0.469136			1.17948	0.186028			1.17948	205.16
	1.26884	0.798063			1.26884	0.30913			1.26884	306.289
	1.35819	0.758143			1.35819	0.328478			1.35819	309.775
	1.48329	0.609485			1.48329	0.323205			1.48329	294.311
	1.59052	0.460754			1.59052	0.288747			1.59052	263.021
	1.71561	0.417557			1.71561	0.206798			1.71561	181.706
	1.85858	0.668291			1.85858	0.178919			1.85858	129.961
	2.00155	1.06488			2.00155	0.218198			2.00155	108.721
	2.16239	1.16589			2.16239	0.325793			2.16239	122.789
	2.3411	0.768049			2.3411	0.509676			2.3411	181.527
	2.5198	0.256739			2.5198	0.656968			2.5198	252.419
	2.73426	0.00783205			2.73426	0.696921			2.73426	317.37
	2.94871	0			2.94871	0.56102			2.94871	363.746
	3.18103	0			3.18103	0.300483			3.18103	342.396
	3.43122	0			3.43122	0.087439			3.43122	265.552
	3.69929	0			3.69929	0			3.69929	156.429
	4.00309	0			4.00309	0			4.00309	67.7254
	4.32477	0			4.32477	0			4.32477	17.3011
	4.66432	0			4.66432	0			4.66432	0
	5.03961	0.00144422			5.03961	0			5.03961	0
	5.43277	0.00297649			5.43277	0			5.43277	0
	5.87954	0.00313261			5.87954	0			5.87954	0.405767
	6.34419	0.00338984			6.34419	0			6.34419	1.11947
	6.84458	0.00303096			6.84458	0			6.84458	1.56024
	7.39858	0.00274442			7.39858	2.729e-05			7.39858	1.65962
	7.98832	0.00316733			7.98832	0.00116558			7.98832	1.59965
	8.63167	0.0042342			8.63167	0.00208411			8.63167	1.48235
	9.31077	0.00388809			9.31077	0.00208864			9.31077	1.26336
	10.0613	0.00317582			10.0613	0.00189317			10.0613	1.02752
	10.8655	0.00311994			10.8655	0.00191003			10.8655	0.905202
	11.7233	0.00327891			11.7233	0.002077			11.7233	0.868669
	12.6526	0.00360556			12.6526	0.00225155			12.6526	0.835623
	13.6713	0.00346007			13.6713	0.00222098			13.6713	0.751932
	14.7614	0.00321893			14.7614	0.00206577			14.7614	0.635667
	15.9409	0.00295792			15.9409	0.00192376			15.9409	0.531682
	17.2097	0.00292792			17.2097	0.0019533			17.2097	0.470061
	18.5858	0.00299482			18.5858	0.00204606			18.5858	0.430548
	20.0691	0.0026875			20.0691	0.00189416			20.0691	0.386247
	21.6596	0.00200913			21.6596	0.00163064			21.6596	0.356221
	23.3931	0.00158997			23.3931	0.00160512			23.3931	0.352759
	25.2517	0.00203814			25.2517	0.00179735			25.2517	0.332648
	27.2711	0.00281993			27.2711	0.00192531			27.2711	0.273167
	29.4513	0.00259214			29.4513	0.00162071			29.4513	0.194907
	31.7924	0.00258986			31.7924	0.00188385			31.7924	0.187716
	34.3301	0.00296582			34.3301	0.00238982			34.3301	0.223117
	37.0644	0.00244568			37.0644	0.00212338			37.0644	0.217882
	40.0309	0.00202515			40.0309	0.00181302			40.0309	0.189224
	43.2298	0.00130085			43.2298	0.00123043			43.2298	0.126308
	46.6789	0.00115648			46.6789	0.00110761			46.6789	0.0962356
	50.3961	0.00159387			50.3961	0.0014126			50.3961	0.102227
	54.4171	0.00167721			54.4171	0.00156732			54.4171	0.103245
	58.7597	0.00122585			58.7597	0.00131097			58.7597	0.0844498
	63.4419	0.00111844			63.4419	0.00126368			63.4419	0.0804749
	68.4994	0.00126863			68.4994	0.00141441			68.4994	0.0821755
	73.9679	0.000811806			73.9679	0.000918774			73.9679	0.0527368
	79.8653	0.00069494			79.8653	0.000778872			79.8653	0.0382761
	86.2452	0.000805366			86.2452	0.000639761

## Sheet: Figure 2b
BTT-DAB-COF	Wavelength (nm)	Absorbance		BTT-DADP-COF	Wavelength (nm)	Absorbance		BTT-DATP-COF	Wavelength (nm)	Absorbance
	200	0.119			200	0.111			200	0.113
	201	0.109			201	0.111			201	0.119
	202	0.111			202	0.111			202	0.136
	203	0.112			203	0.111			203	0.137
	204	0.132			204	0.111			204	0.174
	205	0.117			205	0.111			205	0.142
	206	0.125			206	0.111			206	0.135
	207	0.12			207	0.111			207	0.119
	208	0.13			208	0.111			208	0.124
	209	0.12			209	0.11			209	0.11
	210	0.135			210	0.111			210	0.107
	211	0.137			211	0.111			211	0.109
	212	0.147			212	0.112			212	0.112
	213	0.13			213	0.113			213	0.115
	214	0.132			214	0.114			214	0.106
	215	0.128			215	0.113			215	0.112
	216	0.128			216	0.111			216	0.114
	217	0.128			217	0.11			217	0.108
	218	0.135			218	0.109			218	0.102
	219	0.135			219	0.108			219	0.11
	220	0.135			220	0.107			220	0.101
	221	0.139			221	0.106			221	0.099
	222	0.137			222	0.105			222	0.102
	223	0.134			223	0.104			223	0.101
	224	0.135			224	0.104			224	0.097
	225	0.136			225	0.104			225	0.098
	226	0.136			226	0.105			226	0.099
	227	0.137			227	0.106			227	0.1
	228	0.137			228	0.106			228	0.101
	229	0.142			229	0.107			229	0.104
	230	0.143			230	0.108			230	0.108
	231	0.141			231	0.108			231	0.108
	232	0.139			232	0.109			232	0.108
	233	0.139			233	0.11			233	0.109
	234	0.137			234	0.11			234	0.108
	235	0.138			235	0.111			235	0.108
	236	0.139			236	0.112			236	0.108
	237	0.142			237	0.113			237	0.111
	238	0.147			238	0.114			238	0.114
	239	0.149			239	0.116			239	0.117
	240	0.151			240	0.117			240	0.121
	241	0.156			241	0.119			241	0.123
	242	0.159			242	0.121			242	0.125
	243	0.162			243	0.122			243	0.127
	244	0.167			244	0.123			244	0.128
	245	0.167			245	0.125			245	0.128
	246	0.168			246	0.127			246	0.134
	247	0.171			247	0.129			247	0.135
	248	0.175			248	0.131			248	0.137
	249	0.173			249	0.134			249	0.136
	250	0.177			250	0.136			250	0.141
	251	0.183			251	0.139			251	0.143
	252	0.188			252	0.141			252	0.147
	253	0.189			253	0.143			253	0.149
	254	0.195			254	0.145			254	0.154
	255	0.198			255	0.147			255	0.155
	256	0.2			256	0.148			256	0.156
	257	0.199			257	0.15			257	0.155
	258	0.201			258	0.151			258	0.155
	259	0.203			259	0.153			259	0.157
	260	0.205			260	0.154			260	0.159
	261	0.208			261	0.155			261	0.16
	262	0.214			262	0.156			262	0.163
	263	0.218			263	0.157			263	0.167
	264	0.217			264	0.158			264	0.169
	265	0.221			265	0.159			265	0.17
	266	0.225			266	0.161			266	0.171
	267	0.223			267	0.162			267	0.172
	268	0.226			268	0.163			268	0.172
	269	0.231			269	0.164			269	0.174
	270	0.231			270	0.165			270	0.174
	271	0.231			271	0.166			271	0.177
	272	0.233			272	0.167			272	0.176
	273	0.233			273	0.168			273	0.177
	274	0.234			274	0.169			274	0.177
	275	0.236			275	0.169			275	0.179
	276	0.236			276	0.169			276	0.179
	277	0.237			277	0.168			277	0.181
	278	0.235			278	0.168			278	0.182
	279	0.236			279	0.167			279	0.182
	280	0.235			280	0.167			280	0.181
	281	0.235			281	0.167			281	0.18
	282	0.234			282	0.167			282	0.177
	283	0.236			283	0.167			283	0.177
	284	0.236			284	0.167			284	0.176
	285	0.237			285	0.168			285	0.177
	286	0.238			286	0.168			286	0.179
	287	0.239			287	0.169			287	0.183
	288	0.243			288	0.17			288	0.186
	289	0.243			289	0.171			289	0.187
	290	0.244			290	0.171			290	0.188
	291	0.245			291	0.172			291	0.188
	292	0.247			292	0.173			292	0.187
	293	0.243			293	0.174			293	0.186
	294	0.244			294	0.174			294	0.188
	295	0.244			295	0.175			295	0.189
	296	0.244			296	0.176			296	0.189
	297	0.245			297	0.176			297	0.19
	298	0.248			298	0.177			298	0.191
	299	0.246			299	0.178			299	0.19
	300	0.248			300	0.178			300	0.19
	301	0.25			301	0.178			301	0.194
	302	0.252			302	0.178			302	0.194
	303	0.25			303	0.178			303	0.192
	304	0.252			304	0.178			304	0.192
	305	0.251			305	0.178			305	0.193
	306	0.249			306	0.179			306	0.19
	307	0.246			307	0.18			307	0.192
	308	0.25			308	0.181			308	0.192
	309	0.251			309	0.182			309	0.196
	310	0.255			310	0.183			310	0.197
	311	0.258			311	0.185			311	0.198
	312	0.26			312	0.186			312	0.197
	313	0.26			313	0.188			313	0.2
	314	0.262			314	0.19			314	0.201
	315	0.261			315	0.191			315	0.203
	316	0.265			316	0.192			316	0.204
	317	0.267			317	0.193			317	0.205
	318	0.27			318	0.193			318	0.207
	319	0.272			319	0.194			319	0.205
	320	0.273			320	0.194			320	0.205
	321	0.274			321	0.195			321	0.208
	322	0.272			322	0.195			322	0.208
	323	0.271			323	0.196			323	0.206
	324	0.271			324	0.196			324	0.209
	325	0.27			325	0.197			325	0.208
	326	0.269			326	0.197			326	0.206
	327	0.27			327	0.198			327	0.207
	328	0.269			328	0.199			328	0.209
	329	0.271			329	0.199			329	0.211
	330	0.271			330	0.2			330	0.211
	331	0.271			331	0.201			331	0.21
	332	0.274			332	0.201			332	0.211
	333	0.274			333	0.201			333	0.211
	334	0.274			334	0.201			334	0.21
	335	0.275			335	0.201			335	0.21
	336	0.275			336	0.201			336	0.213
	337	0.274			337	0.202			337	0.214
	338	0.276			338	0.202			338	0.215
	339	0.276			339	0.202			339	0.214
	340	0.276			340	0.203			340	0.215
	341	0.276			341	0.203			341	0.213
	342	0.277			342	0.203			342	0.212
	343	0.277			343	0.203			343	0.211
	344	0.275			344	0.203			344	0.212
	345	0.274			345	0.203			345	0.211
	346	0.277			346	0.203			346	0.213
	347	0.277			347	0.203			347	0.215
	348	0.277			348	0.203			348	0.215
	349	0.278			349	0.202			349	0.217
	350	0.281			350	0.202			350	0.218
	351	0.281			351	0.202			351	0.218
	352	0.279			352	0.203			352	0.217
	353	0.28			353	0.203			353	0.217
	354	0.281			354	0.203			354	0.217
	355	0.281			355	0.204			355	0.218
	356	0.282			356	0.204			356	0.218
	357	0.284			357	0.204			357	0.219
	358	0.285			358	0.205			358	0.22
	359	0.286			359	0.206			359	0.221
	360	0.286			360	0.207			360	0.222
	361	0.287			361	0.208			361	0.222
	362	0.288			362	0.208			362	0.224
	363	0.289			363	0.209			363	0.224
	364	0.288			364	0.209			364	0.224
	365	0.288			365	0.209			365	0.224
	366	0.289			366	0.21			366	0.225
	367	0.289			367	0.21			367	0.225
	368	0.289			368	0.211			368	0.224
	369	0.291			369	0.211			369	0.225
	370	0.292			370	0.211			370	0.225
	371	0.292			371	0.212			371	0.225
	372	0.291			372	0.212			372	0.226
	373	0.292			373	0.213			373	0.227
	374	0.292			374	0.213			374	0.228
	375	0.292			375	0.214			375	0.229
	376	0.292			376	0.215			376	0.23
	377	0.294			377	0.215			377	0.231
	378	0.295			378	0.216			378	0.233
	379	0.296			379	0.216			379	0.234
	380	0.296			380	0.217			380	0.235
	381	0.298			381	0.217			381	0.236
	382	0.298			382	0.218			382	0.236
	383	0.3			383	0.219			383	0.236
	384	0.301			384	0.22			384	0.236
	385	0.302			385	0.221			385	0.236
	386	0.303			386	0.221			386	0.237
	387	0.306			387	0.222			387	0.239
	388	0.305			388	0.223			388	0.24
	389	0.306			389	0.224			389	0.241
	390	0.306			390	0.225			390	0.242
	391	0.307			391	0.226			391	0.243
	392	0.308			392	0.226			392	0.243
	393	0.309			393	0.227			393	0.244
	394	0.31			394	0.228			394	0.244
	395	0.313			395	0.229			395	0.246
	396	0.315			396	0.23			396	0.247
	397	0.315			397	0.23			397	0.248
	398	0.317			398	0.231			398	0.249
	399	0.318			399	0.232			399	0.251
	400	0.32			400	0.233			400	0.252
	401	0.32			401	0.234			401	0.253
	402	0.322			402	0.235			402	0.255
	403	0.322			403	0.236			403	0.256
	404	0.324			404	0.237			404	0.257
	405	0.325			405	0.237			405	0.259
	406	0.326			406	0.238			406	0.259
	407	0.326			407	0.239			407	0.259
	408	0.328			408	0.239			408	0.261
	409	0.329			409	0.24			409	0.261
	410	0.329			410	0.24			410	0.262
	411	0.331			411	0.24			411	0.262
	412	0.332			412	0.241			412	0.263
	413	0.332			413	0.242			413	0.264
	414	0.332			414	0.243			414	0.264
	415	0.333			415	0.243			415	0.265
	416	0.334			416	0.244			416	0.265
	417	0.335			417	0.245			417	0.266
	418	0.336			418	0.246			418	0.267
	419	0.337			419	0.247			419	0.268
	420	0.339			420	0.247			420	0.269
	421	0.339			421	0.248			421	0.269
	422	0.34			422	0.249			422	0.27
	423	0.341			423	0.25			423	0.27
	424	0.341			424	0.25			424	0.271
	425	0.342			425	0.251			425	0.271
	426	0.343			426	0.251			426	0.272
	427	0.344			427	0.252			427	0.272
	428	0.344			428	0.252			428	0.273
	429	0.344			429	0.253			429	0.274
	430	0.346			430	0.254			430	0.275
	431	0.347			431	0.254			431	0.275
	432	0.348			432	0.255			432	0.275
	433	0.349			433	0.255			433	0.276
	434	0.35			434	0.256			434	0.276
	435	0.352			435	0.257			435	0.277
	436	0.353			436	0.257			436	0.279
	437	0.354			437	0.258			437	0.281
	438	0.354			438	0.259			438	0.282
	439	0.356			439	0.259			439	0.283
	440	0.357			440	0.26			440	0.284
	441	0.358			441	0.261			441	0.285
	442	0.359			442	0.261			442	0.285
	443	0.36			443	0.262			443	0.285
	444	0.361			444	0.263			444	0.286
	445	0.361			445	0.264			445	0.286
	446	0.362			446	0.264			446	0.287
	447	0.363			447	0.265			447	0.287
	448	0.365			448	0.266			448	0.288
	449	0.366			449	0.267			449	0.29
	450	0.367			450	0.268			450	0.291
	451	0.368			451	0.27			451	0.291
	452	0.37			452	0.271			452	0.293
	453	0.371			453	0.272			453	0.293
	454	0.372			454	0.273			454	0.294
	455	0.374			455	0.275			455	0.296
	456	0.376			456	0.276			456	0.297
	457	0.378			457	0.278			457	0.298
	458	0.379			458	0.279			458	0.299
	459	0.381			459	0.28			459	0.301
	460	0.383			460	0.281			460	0.301
	461	0.384			461	0.282			461	0.302
	462	0.385			462	0.283			462	0.303
	463	0.386			463	0.284			463	0.304
	464	0.386			464	0.284			464	0.304
	465	0.387			465	0.284			465	0.304
	466	0.388			466	0.284			466	0.304
	467	0.389			467	0.284			467	0.304
	468	0.391			468	0.284			468	0.304
	469	0.392			469	0.284			469	0.304
	470	0.393			470	0.284			470	0.304
	471	0.394			471	0.284			471	0.304
	472	0.395			472	0.285			472	0.304
	473	0.395			473	0.285			473	0.304
	474	0.396			474	0.286			474	0.305
	475	0.398			475	0.286			475	0.305
	476	0.399			476	0.286			476	0.305
	477	0.4			477	0.286			477	0.305
	478	0.401			478	0.286			478	0.304
	479	0.401			479	0.286			479	0.304
	480	0.402			480	0.286			480	0.303
	481	0.402			481	0.285			481	0.302
	482	0.403			482	0.285			482	0.302
	483	0.403			483	0.284			483	0.301
	484	0.404			484	0.283			484	0.3
	485	0.405			485	0.282			485	0.299
	486	0.406			486	0.281			486	0.298
	487	0.406			487	0.28			487	0.296
	488	0.408			488	0.279			488	0.296
	489	0.409			489	0.278			489	0.294
	490	0.409			490	0.277			490	0.292
	491	0.409			491	0.275			491	0.291
	492	0.409			492	0.274			492	0.289
	493	0.409			493	0.272			493	0.288
	494	0.409			494	0.27			494	0.287
	495	0.41			495	0.269			495	0.285
	496	0.41			496	0.267			496	0.284
	497	0.411			497	0.265			497	0.283
	498	0.411			498	0.264			498	0.282
	499	0.411			499	0.262			499	0.28
	500	0.41			500	0.261			500	0.279
	501	0.41			501	0.259			501	0.277
	502	0.409			502	0.258			502	0.276
	503	0.408			503	0.257			503	0.275
	504	0.407			504	0.255			504	0.274
	505	0.405			505	0.254			505	0.273
	506	0.404			506	0.252			506	0.271
	507	0.402			507	0.251			507	0.27
	508	0.4			508	0.25			508	0.269
	509	0.398			509	0.249			509	0.268
	510	0.395			510	0.247			510	0.266
	511	0.393			511	0.246			511	0.265
	512	0.39			512	0.245			512	0.264
	513	0.387			513	0.244			513	0.263
	514	0.384			514	0.242			514	0.261
	515	0.38			515	0.241			515	0.26
	516	0.376			516	0.24			516	0.258
	517	0.374			517	0.239			517	0.257
	518	0.37			518	0.237			518	0.255
	519	0.366			519	0.236			519	0.254
	520	0.362			520	0.234			520	0.252
	521	0.359			521	0.233			521	0.25
	522	0.355			522	0.231			522	0.248
	523	0.351			523	0.23			523	0.247
	524	0.347			524	0.228			524	0.245
	525	0.344			525	0.227			525	0.243
	526	0.34			526	0.225			526	0.242
	527	0.336			527	0.224			527	0.241
	528	0.333			528	0.222			528	0.239
	529	0.329			529	0.221			529	0.238
	530	0.327			530	0.219			530	0.236
	531	0.323			531	0.218			531	0.234
	532	0.32			532	0.216			532	0.232
	533	0.317			533	0.214			533	0.229
	534	0.313			534	0.213			534	0.227
	535	0.309			535	0.211			535	0.225
	536	0.306			536	0.209			536	0.223
	537	0.302			537	0.208			537	0.221
	538	0.299			538	0.206			538	0.218
	539	0.295			539	0.204			539	0.216
	540	0.293			540	0.202			540	0.214
	541	0.289			541	0.201			541	0.212
	542	0.286			542	0.199			542	0.21
	543	0.282			543	0.198			543	0.208
	544	0.279			544	0.196			544	0.205
	545	0.276			545	0.194			545	0.203
	546	0.273			546	0.192			546	0.201
	547	0.269			547	0.19			547	0.199
	548	0.266			548	0.189			548	0.197
	549	0.263			549	0.187			549	0.195
	550	0.259			550	0.185			550	0.192
	551	0.255			551	0.183			551	0.19
	552	0.253			552	0.181			552	0.188
	553	0.249			553	0.18			553	0.186
	554	0.246			554	0.178			554	0.183
	555	0.244			555	0.176			555	0.182
	556	0.241			556	0.174			556	0.18
	557	0.237			557	0.173			557	0.177
	558	0.234			558	0.171			558	0.175
	559	0.231			559	0.17			559	0.173
	560	0.228			560	0.168			560	0.171
	561	0.225			561	0.167			561	0.169
	562	0.223			562	0.165			562	0.168
	563	0.22			563	0.164			563	0.166
	564	0.218			564	0.163			564	0.164
	565	0.215			565	0.162			565	0.162
	566	0.213			566	0.161			566	0.16
	567	0.211			567	0.16			567	0.159
	568	0.208			568	0.159			568	0.157
	569	0.206			569	0.158			569	0.155
	570	0.204			570	0.156			570	0.154
	571	0.202			571	0.155			571	0.152
	572	0.2			572	0.154			572	0.151
	573	0.198			573	0.153			573	0.15
	574	0.196			574	0.152			574	0.148
	575	0.193			575	0.151			575	0.147
	576	0.191			576	0.15			576	0.145
	577	0.19			577	0.149			577	0.144
	578	0.187			578	0.147			578	0.143
	579	0.185			579	0.146			579	0.141
	580	0.183			580	0.145			580	0.14
	581	0.182			581	0.144			581	0.138
	582	0.18			582	0.143			582	0.137
	583	0.179			583	0.142			583	0.136
	584	0.177			584	0.141			584	0.135
	585	0.175			585	0.14			585	0.134
	586	0.173			586	0.138			586	0.133
	587	0.172			587	0.137			587	0.132
	588	0.17			588	0.136			588	0.13
	589	0.169			589	0.135			589	0.129
	590	0.167			590	0.134			590	0.128
	591	0.166			591	0.132			591	0.127
	592	0.164			592	0.131			592	0.126
	593	0.163			593	0.13			593	0.125
	594	0.161			594	0.129			594	0.124
	595	0.16			595	0.129			595	0.123
	596	0.159			596	0.128			596	0.122
	597	0.157			597	0.127			597	0.121
	598	0.156			598	0.127			598	0.121
	599	0.155			599	0.126			599	0.12
	600	0.154			600	0.125			600	0.119
	601	0.152			601	0.124			601	0.118
	602	0.151			602	0.124			602	0.118
	603	0.15			603	0.123			603	0.117
	604	0.149			604	0.122			604	0.116
	605	0.148			605	0.121			605	0.115
	606	0.147			606	0.121			606	0.114
	607	0.146			607	0.12			607	0.114
	608	0.145			608	0.119			608	0.113
	609	0.144			609	0.119			609	0.112
	610	0.143			610	0.118			610	0.112
	611	0.142			611	0.118			611	0.111
	612	0.141			612	0.117			612	0.11
	613	0.14			613	0.116			613	0.11
	614	0.138			614	0.116			614	0.109
	615	0.137			615	0.115			615	0.108
	616	0.136			616	0.115			616	0.107
	617	0.135			617	0.114			617	0.107
	618	0.134			618	0.113			618	0.106
	619	0.133			619	0.113			619	0.106
	620	0.132			620	0.112			620	0.105
	621	0.132			621	0.111			621	0.105
	622	0.131			622	0.111			622	0.104
	623	0.129			623	0.11			623	0.103
	624	0.128			624	0.11			624	0.102
	625	0.127			625	0.109			625	0.101
	626	0.126			626	0.108			626	0.101
	627	0.125			627	0.108			627	0.101
	628	0.124			628	0.107			628	0.1
	629	0.123			629	0.106			629	0.1
	630	0.122			630	0.106			630	0.099
	631	0.121			631	0.105			631	0.098
	632	0.12			632	0.105			632	0.097
	633	0.119			633	0.104			633	0.097
	634	0.118			634	0.104			634	0.097
	635	0.117			635	0.103			635	0.096
	636	0.116			636	0.103			636	0.095
	637	0.115			637	0.102			637	0.095
	638	0.114			638	0.102			638	0.094
	639	0.113			639	0.101			639	0.094
	640	0.112			640	0.101			640	0.093
	641	0.111			641	0.1			641	0.092
	642	0.11			642	0.099			642	0.092
	643	0.109			643	0.099			643	0.091
	644	0.109			644	0.098			644	0.091
	645	0.109			645	0.098			645	0.091
	646	0.107			646	0.097			646	0.09
	647	0.107			647	0.097			647	0.09
	648	0.106			648	0.096			648	0.089
	649	0.105			649	0.096			649	0.089
	650	0.104			650	0.095			650	0.088
	651	0.104			651	0.095			651	0.088
	652	0.103			652	0.094			652	0.088
	653	0.102			653	0.094			653	0.087
	654	0.101			654	0.094			654	0.086
	655	0.1			655	0.093			655	0.086
	656	0.1			656	0.093			656	0.086
	657	0.099			657	0.092			657	0.085
	658	0.098			658	0.092			658	0.085
	659	0.098			659	0.091			659	0.085
	660	0.097			660	0.09			660	0.084
	661	0.096			661	0.09			661	0.083
	662	0.095			662	0.089			662	0.082
	663	0.095			663	0.088			663	0.082
	664	0.094			664	0.088			664	0.082
	665	0.093			665	0.087			665	0.082
	666	0.093			666	0.087			666	0.081
	667	0.092			667	0.087			667	0.081
	668	0.092			668	0.086			668	0.081
	669	0.091			669	0.086			669	0.08
	670	0.09			670	0.086			670	0.08
	671	0.09			671	0.085			671	0.08
	672	0.09			672	0.085			672	0.079
	673	0.089			673	0.084			673	0.079
	674	0.088			674	0.084			674	0.078
	675	0.087			675	0.083			675	0.078
	676	0.086			676	0.083			676	0.077
	677	0.086			677	0.082			677	0.077
	678	0.085			678	0.082			678	0.076
	679	0.084			679	0.082			679	0.076
	680	0.084			680	0.081			680	0.075
	681	0.084			681	0.081			681	0.075
	682	0.083			682	0.08			682	0.075
	683	0.083			683	0.08			683	0.075
	684	0.083			684	0.079			684	0.075
	685	0.082			685	0.079			685	0.075
	686	0.081			686	0.079			686	0.074
	687	0.08			687	0.078			687	0.073
	688	0.08			688	0.078			688	0.072
	689	0.079			689	0.077			689	0.072
	690	0.079			690	0.077			690	0.072
	691	0.078			691	0.076			691	0.071
	692	0.078			692	0.076			692	0.071
	693	0.077			693	0.076			693	0.071
	694	0.077			694	0.075			694	0.07
	695	0.076			695	0.075			695	0.07
	696	0.076			696	0.074			696	0.069
	697	0.075			697	0.074			697	0.069
	698	0.075			698	0.073			698	0.069
	699	0.074			699	0.073			699	0.069
	700	0.073			700	0.072			700	0.068
	701	0.073			701	0.072			701	0.068
	702	0.072			702	0.072			702	0.067
	703	0.072			703	0.071			703	0.066
	704	0.071			704	0.071			704	0.066
	705	0.07			705	0.071			705	0.066
	706	0.07			706	0.07			706	0.065
	707	0.069			707	0.07			707	0.065
	708	0.069			708	0.069			708	0.065
	709	0.069			709	0.069			709	0.064
	710	0.068			710	0.069			710	0.064
	711	0.067			711	0.068			711	0.063
	712	0.067			712	0.068			712	0.063
	713	0.066			713	0.067			713	0.062
	714	0.065			714	0.067			714	0.062
	715	0.065			715	0.066			715	0.062
	716	0.065			716	0.066			716	0.061
	717	0.064			717	0.065			717	0.061
	718	0.064			718	0.065			718	0.061
	719	0.063			719	0.064			719	0.059
	720	0.061			720	0.064			720	0.057
	721	0.06			721	0.063			721	0.056
	722	0.059			722	0.063			722	0.055
	723	0.058			723	0.062			723	0.054
	724	0.057			724	0.062			724	0.053
	725	0.056			725	0.061			725	0.053
	726	0.055			726	0.061			726	0.052
	727	0.055			727	0.06			727	0.051
	728	0.054			728	0.06			728	0.051
	729	0.054			729	0.059			729	0.051
	730	0.053			730	0.059			730	0.051
	731	0.053			731	0.059			731	0.05
	732	0.052			732	0.058			732	0.05
	733	0.052			733	0.058			733	0.05
	734	0.052			734	0.057			734	0.049
	735	0.051			735	0.057			735	0.049
	736	0.051			736	0.057			736	0.049
	737	0.05			737	0.056			737	0.048
	738	0.05			738	0.056			738	0.048
	739	0.05			739	0.055			739	0.048
	740	0.049			740	0.055			740	0.047
	741	0.049			741	0.055			741	0.047
	742	0.049			742	0.054			742	0.047
	743	0.048			743	0.054			743	0.047
	744	0.048			744	0.054			744	0.046
	745	0.048			745	0.053			745	0.046
	746	0.047			746	0.053			746	0.046
	747	0.047			747	0.053			747	0.046
	748	0.046			748	0.052			748	0.045
	749	0.046			749	0.052			749	0.045
	750	0.046			750	0.052			750	0.045
	751	0.045			751	0.052			751	0.045
	752	0.045			752	0.051			752	0.044
	753	0.045			753	0.051			753	0.044
	754	0.044			754	0.051			754	0.044
	755	0.044			755	0.05			755	0.044
	756	0.044			756	0.05			756	0.044
	757	0.043			757	0.05			757	0.043
	758	0.043			758	0.05			758	0.043
	759	0.043			759	0.049			759	0.043
	760	0.043			760	0.049			760	0.043
	761	0.042			761	0.049			761	0.043
	762	0.042			762	0.049			762	0.042
	763	0.042			763	0.048			763	0.042
	764	0.041			764	0.048			764	0.042
	765	0.041			765	0.048			765	0.042
	766	0.041			766	0.048			766	0.042
	767	0.041			767	0.047			767	0.041
	768	0.04			768	0.047			768	0.041
	769	0.04			769	0.047			769	0.041
	770	0.04			770	0.047			770	0.041
	771	0.04			771	0.046			771	0.041
	772	0.039			772	0.046			772	0.04
	773	0.039			773	0.046			773	0.04
	774	0.039			774	0.046			774	0.04
	775	0.039			775	0.045			775	0.04
	776	0.038			776	0.045			776	0.04
	777	0.038			777	0.045			777	0.039
	778	0.038			778	0.045			778	0.039
	779	0.038			779	0.044			779	0.039
	780	0.037			780	0.044			780	0.039
	781	0.037			781	0.044			781	0.039
	782	0.037			782	0.044			782	0.039
	783	0.037			783	0.044			783	0.038
	784	0.036			784	0.043			784	0.038
	785	0.036			785	0.043			785	0.038
	786	0.036			786	0.043			786	0.038
	787	0.036			787	0.043			787	0.038
	788	0.036			788	0.042			788	0.038
	789	0.035			789	0.042			789	0.037
	790	0.035			790	0.042			790	0.037
	791	0.035			791	0.042			791	0.037
	792	0.035			792	0.042			792	0.037
	793	0.035			793	0.042			793	0.037
	794	0.034			794	0.042			794	0.037
	795	0.034			795	0.042			795	0.036
	796	0.034			796	0.042			796	0.036
	797	0.034			797	0.042			797	0.036
	798	0.034			798	0.042			798	0.036
	799	0.034			799	0.042			799	0.036
	800	0.034			800	0.042			800	0.036

## Sheet: Figure 2c
	Time (s)	Adsorption (mg/g)
		BTT-DAB-COF	BTT-DADP-COF	BTT-DATP-COF
	90	--	--	16.589
	120	--	21.0808	17.5782
	150	--	--	--
	180	18.6407	--	22.7516
	240	--	23.4652	23.7066
	300	--	--	26.0944
	360	19.2535	25.5153	--
	420	19.5877	26.3621	29.2325
	480	--	--	--
	540	19.6992	27.0752	--
	600	19.8663	--	30.9267
	900	18.741	27.2758	--
	1200	--	26.8189	--
	1800	19.8886	--	--
	2400	19.3092	27.5432	31.8022
	2500	--	--	34.6219
	3600	19.7994	25.1254	34.7219

## Sheet: Figure 2d
	Concentration (mg/L)	Adsorption (mg/g)
		BTT-DAB-COF	BTT-DADP-COF	BTT-DATP-COF
	2	2.73171	7.67944	8.44599
	4	10.3364	13.7703	16.7053
	6	7.96063	16.1575	18.0118
	8	12.8707	19.8657	24.4656
	10	17.8272	21.1262	29.4326
	12	16.2318	21.0322	27.8933
	14	16.0694	18.5539	36.1302
	16	15.2539	24.241	35.5237
	18	20.1139	26.8223	43.3034

## Sheet: Figure 2e
BTT-DAB-COF	Time	Ct/C0	Error bar		BTT-DADP-COF	Time	Ct/C0	Error bar		BTT-DATP-COF	Time	Ct/C0	Error bar
	-60	1	0			-60	1	0			-60	1	0
	-30	0.68248	0.00368			-30	0.79478	0.01236			-30	0.90182	0.0148
	0	0.66011	0.00691			0	0.79284	0.01892			0	0.90413	0.01743
	20	0.4392	0.01318			20	0.7201	0.06698			20	0.86331	0.03204
	40	0.19396	0.00555			40	0.6299	0.06389			40	0.79496	0.04422
	60	0.08183	0.00289			60	0.55707	0.03242			60	0.74547	0.04273
	80	0.02962	0.00428			80	0.49235	0.02388			80	0.68138	0.043
	100	0	0			100	0.42462	0.0075			100	0.60668	0.02635
	120	0	0			120	0.36159	0.02207			120	0.48602	0.0753

## Sheet: Figure 2f
BTT-DATP-COF	Time	Ct/C0
		TEA	BQ	IPA	N2	FA	No quencher
	0	1	1	1	1	1	1
	20	0.91966	0.95149	0.84802	0.89	0.78	0.67447
	40	0.82432	0.81414	0.64524	0.81	0.573	0.29758
	60	0.69386	0.58328	0.47659	0.71	0.428	0.12613
	80	0.66216	0.46815	0.33968	0.572	0.337	0.04909
	100	0.53784	0.32759	0.22857	0.4762	0.27	0
	120	0.48993	0.24079	0.17222	0.3987	0.2255	0

## Sheet: Figure 3e
	X1	Y1	X2	Y2																X3	Y3																X4	Y4
	0	0.86	1	0.86	0.86	0.86	0.86	0.86	0.86	0.86	0.86	0.86	0.86	0.86	0.86	0.86	0.86	0.86	0.86	2	0.69	0.72	0.91	0.65	0.71	0.56	0.77	0.92	1.04	0.69	0.97	0.78	0.68	1.02	1.19	0.84	3	0.69	0.72	0.91	0.65	0.71	0.56	0.77	0.92	1.04	0.69	0.97	0.78
	1	0.86	2	0.69	0.72	0.91	0.65	0.71	0.56	0.77	0.92	1.04	0.69	0.97	0.78	0.68	1.02	1.19	0.84	3	0.69	0.72	0.91	0.65	0.71	0.56	0.77	0.92	1.04	0.69	0.97	0.78	0.68	1.02	1.19	0.84	4	0.91	0.35	0.66	0.6	0.58	0.74	0.45	0.69	0.29	0.56	0.64	0.67
[truncated: 21 more columns]

## Sheet: Figure 3f
	X1	Y1	X2	Y2																X3	Y3																X4	Y4
	0	0.76	1	0.76	0.76	0.76	0.76	0.76	0.76	0.76	0.76	0.76	0.76	0.76	0.76	0.76	0.76	0.76	0.76	2	0.57	0.63	0.69	0.53	0.62	0.7	0.59	0.53	0.32	0.73	0.73	0.56	0.26	0.75	0.84	0.76	3	0.57	0.63	0.69	0.53	0.62	0.7	0.59	0.53	0.32	0.73	0.73	0.56
	1	0.76	2	0.57	0.63	0.69	0.53	0.62	0.7	0.59	0.53	0.32	0.73	0.73	0.56	0.26	0.75	0.84	0.76	3	0.57	0.63	0.69	0.53	0.62	0.7	0.59	0.53	0.32	0.73	0.73	0.56	0.26	0.75	0.84	0.76	4	0.44	0.48	0.49	-0.03	0.64	0.84	0.56	0.38	0.03	0.32	0.29	0.26
[truncated: 21 more columns]

## Sheet: Figure 3g
	X1	Y1	X2	Y2																X3	Y3																X4	Y4
	0	0.56	1	0.56	0.56	0.56	0.56	0.56	0.56	0.56	0.56	0.56	0.56	0.56	0.56	0.56	0.56	0.56	0.56	2	0.29	0.35	2.51	3.57	0.46	0.54	0.7	0.3	0.81	0.63	1.21	1.62	3.91	2.2	0.92	0.94	3	0.29	0.35	2.51	3.57	0.46	0.54	0.7	0.3	0.81	0.63	1.21	1.62
	1	0.56	2	0.29	0.35	2.51	3.57	0.46	0.54	0.7	0.3	0.81	0.63	1.21	1.62	3.91	2.2	0.92	0.94	3	0.29	0.35	2.51	3.57	0.46	0.54	0.7	0.3	0.81	0.63	1.21	1.62	3.91	2.2	0.92	0.94	4	6.83	45.28	45.52	279.42	5.78	3.49	24.7	75.82	39.35	7.35	13.57	32.05
[truncated: 21 more columns]

[truncated: 12 more sheets: Figure 4a, Figure 4b, Figure 4c, Figure 4g, Figure 4h, Figure 4i, Figure 5a, Figure 5b, Figure 5d, Figure 5e, Figure 5f, Figure 5g]
